# Supplementary material for: Low Pt loading for high-performance fuel cell electrodes enabled by hydrogen-bonding microporous polymer binders
Source: Nat Commun. 2022 Dec 8;13:7577. doi: 10.1038/s41467-022-34489-x (PMC9732346; doi:10.1038/s41467-022-34489-x)
Supplement: Supplementary file 4 — Supplementary data 1 [file 41467_2022_34489_MOESM4_ESM.xlsx]

## Sheet: PIM-1+PA
Column2	Column3	Column6	Column7	Column8
1	P	-10.144	9.176	3.281
2	O	-11.037	8.551	2.356
3	O	-8.948	8.27	3.49
4	O	-10.743	9.385	4.658
5	O	-9.591	10.488	2.759
6	H	-9.395	7.484	3.861
7	H	-10.005	9.862	5.08
8	H	-9.135	10.169	1.963
9	C	-0.226	2.652	3.641
10	C	0.428	1.508	3.141
11	C	0.714	1.4	1.765
12	C	0.332	2.44	0.889
13	C	-0.31	3.579	1.39
14	C	-0.594	3.694	2.768
15	C	-0.593	4.575	0.334
16	C	-0.286	3.767	-0.973
17	C	0.559	2.512	-0.573
18	C	-4.402	5.016	0.441
19	C	-4.447	6.432	0.333
20	C	-3.257	7.173	0.24
21	C	-2.017	6.498	0.266
22	C	-1.975	5.1	0.365
23	C	-3.167	4.348	0.454
24	C	0.257	5.881	0.49
25	C	-0.668	7.1	0.163
26	C	-0.425	7.633	-1.279
27	C	-0.454	8.258	1.182
28	C	0.059	1.238	-1.318
29	C	2.072	2.722	-0.876
30	O	-5.574	4.32	0.529
31	C	-6.799	4.942	0.518
32	C	-6.844	6.363	0.409
33	O	-5.662	7.057	0.318
34	C	-8.088	7.031	0.395
35	C	-9.283	6.282	0.488
36	C	-9.238	4.879	0.595
37	C	-7.998	4.202	0.61
38	C	-8.133	8.33	0.306
39	C	-7.962	2.902	0.71
40	N	-8.189	9.475	0.24
41	N	-7.939	1.757	0.798
42	H	-0.432	2.726	4.64
43	H	0.698	0.755	3.778
44	H	1.195	0.572	1.409
45	H	-1.063	4.527	3.133
46	H	0.224	4.377	-1.722
47	H	-1.223	3.449	-1.441
48	H	-3.305	8.189	0.154
49	H	-3.146	3.329	0.527
50	H	0.625	5.962	1.517
51	H	1.149	5.869	-0.142
52	H	-0.57	6.842	-2.018
53	H	0.594	8.012	-1.381
54	H	-1.114	8.446	-1.515
55	H	0.587	8.587	1.171
56	H	-0.701	7.935	2.196
57	H	-1.082	9.118	0.94
58	H	-0.979	1.018	-1.06
59	H	0.663	0.367	-1.058
60	H	0.121	1.381	-2.399
61	H	2.658	1.863	-0.542
62	H	2.453	3.61	-0.367
63	H	2.234	2.847	-1.948
64	H	-10.198	6.75	0.482
65	H	-10.121	4.359	0.662

## Sheet: PIM-Ao+PA
Column2	Column3	Column6	Column7	Column8
1	P	-13.981	7.16	0.969
2	O	-13.231	5.956	0.795
3	O	-14.1	7.531	2.435
4	O	-15.324	7.059	0.264
5	O	-13.217	8.277	0.28
6	H	-13.161	7.705	2.622
7	H	-15.022	6.987	-0.653
8	H	-13.378	8.048	-0.652
9	C	-5.158	-0.725	-5.015
10	C	-4.563	-1.836	-4.384
11	C	-4.285	-1.801	-3.003
12	C	-4.616	-0.65	-2.254
13	C	-5.2	0.455	-2.884
14	C	-5.475	0.427	-4.269
15	C	-5.435	1.576	-1.949
16	C	-5.168	0.909	-0.557
17	C	-4.389	-0.424	-0.807
18	C	-9.217	2.182	-2.131
19	C	-9.198	3.599	-2.184
20	C	-7.975	4.29	-2.168
21	C	-6.767	3.559	-2.109
22	C	-6.79	2.159	-2.049
23	C	-8.017	1.457	-2.06
24	C	-4.524	2.815	-2.246
25	C	-5.391	4.105	-2.066
26	C	-5.125	4.786	-0.693
27	C	-5.12	5.128	-3.207
28	C	-4.954	-1.577	0.074
29	C	-2.869	-0.258	-0.516
30	O	-10.42	1.54	-2.148
31	C	-11.618	2.208	-2.219
32	C	-11.611	3.638	-2.261
33	O	-10.386	4.27	-2.246
34	C	-12.83	4.371	-2.313
35	C	-14.037	3.622	-2.319
36	C	-14.04	2.217	-2.282
37	C	-12.832	1.483	-2.234
38	C	-12.877	5.791	-2.347
39	N	-14.054	6.458	-2.445
40	N	-11.783	6.568	-2.281
41	C	-12.853	0.071	-2.206
42	N	-11.937	-0.643	-2.904
43	N	-13.803	-0.575	-1.496
44	O	-11.831	-1.945	-2.989
45	O	-14.211	7.754	-2.406
46	H	-5.359	-0.755	-6.019
47	H	-4.33	-2.669	-4.931
48	H	-3.846	-2.605	-2.551
49	H	-5.902	1.235	-4.729
50	H	-6.119	0.696	-0.059
51	H	-4.626	1.574	0.12
52	H	-7.974	5.31	-2.198
53	H	-8.047	0.437	-2.018
54	H	-3.635	2.834	-1.612
55	H	-4.151	2.762	-3.273
56	H	-5.308	4.092	0.13
57	H	-5.774	5.652	-0.555
58	H	-4.089	5.125	-0.628
59	H	-5.38	4.705	-4.18
60	H	-4.064	5.406	-3.224
61	H	-5.706	6.039	-3.068
62	H	-4.888	-1.314	1.132
63	H	-4.395	-2.502	-0.079
64	H	-6.002	-1.773	-0.165
65	H	-2.325	-1.176	-0.745
66	H	-2.704	-0.02	0.537
67	H	-2.441	0.546	-1.118
68	H	-14.948	4.093	-2.35
69	H	-14.942	1.73	-2.301
70	H	-10.914	6.147	-2.201
71	H	-11.88	7.531	-2.327
72	H	-13.829	-1.541	-1.487
73	H	-14.456	-0.074	-0.985
74	H	-12.447	-2.545	-2.52
75	H	-15.102	8.163	-2.539

## Sheet: PIM-CONH2+PA
Column2	Column3	Column6	Column7	Column8
1	P	-15.63	7.06	4.07
2	O	-14.401	6.339	3.941
3	O	-16.2	6.987	5.472
4	O	-16.706	6.428	3.215
5	O	-15.543	8.494	3.586
6	H	-16.238	6.019	5.583
7	H	-17.437	7.044	3.417
8	H	-15.217	8.35	2.679
9	C	-6.204	0.667	-2.551
10	C	-5.655	-0.521	-2.028
11	C	-5.349	-0.616	-0.656
12	C	-5.605	0.483	0.193
13	C	-6.142	1.664	-0.329
14	C	-6.446	1.766	-1.705
15	C	-6.3	2.714	0.7
16	C	-6.041	1.92	2.025
17	C	-5.337	0.575	1.648
18	C	-10.048	3.525	0.661
19	C	-9.955	4.938	0.726
20	C	-8.697	5.563	0.768
21	C	-7.528	4.769	0.737
22	C	-7.625	3.371	0.681
23	C	-8.886	2.737	0.642
24	C	-5.331	3.926	0.485
25	C	-6.125	5.238	0.792
26	C	-5.795	5.787	2.21
27	C	-5.823	6.339	-0.267
28	C	-5.944	-0.617	2.445
29	C	-3.805	0.641	1.915
30	O	-11.284	2.951	0.621
31	C	-12.449	3.676	0.636
32	C	-12.359	5.102	0.712
33	O	-11.107	5.673	0.75
34	C	-13.533	5.9	0.755
35	C	-14.784	5.235	0.715
36	C	-14.871	3.835	0.637
37	C	-13.707	3.028	0.592
38	C	-13.49	7.313	0.843
39	O	-14.519	8.02	0.905
40	N	-12.383	8.056	0.884
41	C	-13.809	1.621	0.503
42	O	-12.932	0.885	0.005
43	N	-14.874	0.927	0.926
44	H	-6.426	0.731	-3.548
45	H	-5.477	-1.317	-2.647
46	H	-4.943	-1.477	-0.283
47	H	-6.839	2.63	-2.086
48	H	-6.992	1.714	2.526
49	H	-5.453	2.498	2.742
50	H	-8.643	6.58	0.823
51	H	-8.97	1.72	0.601
52	H	-4.43	3.845	1.097
53	H	-4.982	3.939	-0.552
54	H	-4.742	6.067	2.277
55	H	-5.999	5.038	2.977
56	H	-6.396	6.671	2.435
57	H	-6.124	6.012	-1.265
58	H	-4.755	6.563	-0.287
59	H	-6.358	7.263	-0.04
60	H	-5.437	-1.553	2.202
61	H	-7.005	-0.74	2.216
62	H	-5.842	-0.448	3.519
63	H	-3.348	1.47	1.371
64	H	-3.315	-0.282	1.598
65	H	-3.607	0.781	2.98
66	H	-15.658	5.773	0.749
67	H	-15.803	3.41	0.604
68	H	-11.526	7.608	0.852
69	H	-12.457	9.017	0.946
70	H	-14.862	-0.034	0.811
71	H	-15.628	1.366	1.34

## Sheet: PIM-COOH+PA
Column2	Column3	Column6	Column7	Column8
1	P	-15.415	9.094	2.215
2	O	-15.191	8.451	3.473
3	O	-14.34	8.819	1.182
4	O	-15.635	10.588	2.319
5	O	-16.685	8.574	1.582
6	H	-14.661	9.415	0.476
7	H	-16.518	10.584	2.736
8	H	-16.437	7.636	1.463
9	C	-7.107	-1.201	-1.874
10	C	-6.494	-2.332	-1.299
11	C	-6.193	-2.351	0.078
12	C	-6.517	-1.233	0.878
13	C	-7.117	-0.107	0.303
14	C	-7.417	-0.081	-1.077
15	C	-7.341	0.976	1.285
16	C	-7.047	0.255	2.644
17	C	-6.265	-1.063	2.329
18	C	-11.128	1.573	1.196
19	C	-11.112	2.99	1.201
20	C	-9.892	3.686	1.223
21	C	-8.682	2.958	1.23
22	C	-8.7	1.556	1.233
23	C	-9.924	0.851	1.215
24	C	-6.44	2.229	1.023
25	C	-7.308	3.507	1.27
26	C	-7.018	4.134	2.664
27	C	-7.061	4.577	0.166
28	C	-6.809	-2.253	3.173
29	C	-4.742	-0.9	2.6
30	O	-12.333	0.932	1.175
31	C	-13.532	1.597	1.153
32	C	-13.52	3.026	1.169
33	O	-12.302	3.657	1.19
34	C	-14.731	3.759	1.172
35	C	-15.947	3.029	1.163
36	C	-15.959	1.624	1.144
37	C	-14.752	0.882	1.134
38	C	-14.746	5.173	1.186
39	O	-15.809	5.833	1.212
40	O	-13.669	5.976	1.171
41	C	-14.773	-0.529	1.104
42	O	-13.88	-1.219	0.566
43	O	-15.796	-1.233	1.64
44	H	-7.324	-1.191	-2.874
45	H	-6.267	-3.142	-1.882
46	H	-5.742	-3.17	0.49
47	H	-7.855	0.742	-1.497
48	H	-7.988	0.016	3.149
49	H	-6.497	0.895	3.338
50	H	-9.899	4.707	1.235
51	H	-9.951	-0.17	1.216
52	H	-5.539	2.226	1.641
53	H	-6.086	2.219	-0.013
54	H	-5.983	4.474	2.724
55	H	-7.186	3.407	3.462
56	H	-7.668	4.992	2.849
57	H	-7.338	4.192	-0.818
58	H	-6.007	4.86	0.14
59	H	-7.647	5.479	0.352
60	H	-7.86	-2.446	2.945
61	H	-6.725	-2.033	4.24
62	H	-6.248	-3.168	2.974
63	H	-4.328	-0.07	2.023
64	H	-4.197	-1.806	2.325
65	H	-4.559	-0.703	3.658
66	H	-16.848	3.523	1.167
67	H	-16.867	1.146	1.122
68	H	-13.848	6.933	1.188
69	H	-16.532	-0.774	2.086

## Sheet: +PA
Column2	Column3	Column6	Column7	Column8
1	P	-13.471	6.161	4.309
2	O	-13.657	6.078	5.725
3	O	-12.146	5.519	3.949
4	O	-13.408	7.591	3.8
5	O	-14.53	5.38	3.553
6	H	-11.534	6.09	4.452
7	H	-13.326	7.453	2.844
8	H	-14.342	4.485	3.893
9	C	-4.899	-0.237	4.325
10	C	-4.246	-1.375	3.812
11	C	-3.873	-1.427	2.454
12	C	-4.167	-0.334	1.608
13	C	-4.807	0.799	2.121
14	C	-5.179	0.858	3.483
15	C	-4.992	1.853	1.1
16	C	-4.621	1.099	-0.222
17	C	-3.841	-0.2	0.168
18	C	-8.785	2.407	0.985
19	C	-8.785	3.824	0.944
20	C	-7.572	4.533	0.964
21	C	-6.354	3.82	1.036
22	C	-6.357	2.418	1.069
23	C	-7.573	1.699	1.043
24	C	-4.118	3.123	1.375
25	C	-4.985	4.384	1.05
26	C	-4.634	4.977	-0.345
27	C	-4.807	5.486	2.137
28	C	-4.328	-1.42	-0.669
29	C	-2.307	-0.025	-0.025
30	O	-9.979	1.748	0.962
31	C	-11.188	2.394	0.904
32	C	-11.189	3.821	0.865
33	O	-9.981	4.481	0.884
34	C	-12.41	4.538	0.807
35	C	-13.617	3.801	0.783
36	C	-13.613	2.396	0.819
37	C	-12.402	1.664	0.881
38	C	-12.44	5.947	0.788
39	C	-12.422	0.252	0.92
40	N	-13.522	6.739	0.741
41	N	-13.116	7.967	0.751
42	N	-11.824	8.005	0.81
43	N	-11.404	6.787	0.833
44	N	-13.503	-0.541	0.903
45	N	-13.136	-1.775	0.95
46	N	-11.844	-1.801	0.997
47	N	-11.382	-0.593	0.98
48	H	-5.168	-0.204	5.311
49	H	-4.041	-2.167	4.427
50	H	-3.393	-2.251	2.088
51	H	-5.647	1.686	3.857
52	H	-4.045	1.727	-0.905
53	H	-5.534	0.834	-0.765
54	H	-7.585	5.553	0.926
55	H	-7.586	0.678	1.066
56	H	-3.817	3.143	2.427
57	H	-3.187	3.114	0.803
58	H	-4.751	4.227	-1.13
59	H	-3.6	5.329	-0.362
60	H	-5.284	5.821	-0.585
61	H	-5.394	6.375	1.898
62	H	-3.759	5.783	2.208
63	H	-5.129	5.123	3.116
64	H	-5.387	-1.619	-0.49
65	H	-3.769	-2.322	-0.415
66	H	-4.191	-1.228	-1.735
67	H	-2.071	0.146	-1.078
68	H	-1.768	-0.916	0.302
69	H	-1.934	0.826	0.55
70	H	-14.521	4.285	0.744
71	H	-14.517	1.915	0.8
72	H	-14.422	-0.24	0.863
73	H	-10.481	6.491	0.878

## Sheet: PTFE+PA
	ATOM	X	Y	Z
1	F	33.5013	-16.8154	-0.731064
2	C	34.4008	-16.5168	0.281573
3	C	35.8016	-16.6453	-0.362244
4	F	35.8835	-17.9164	-0.909416
5	C	34.1454	-17.3993	1.46862
6	F	34.2087	-15.1878	0.606183
7	F	35.9147	-15.742	-1.37411
8	F	37.0799	-17.64	1.36247
9	C	36.9991	-16.4896	0.605162
10	C	38.3802	-16.2469	-0.042799
11	F	38.5266	-17.157	-1.08605
12	C	39.5172	-16.379	0.92902
13	F	36.7536	-15.4471	1.46603
14	F	38.3722	-14.9873	-0.602441
15	H	34.3369	-18.4443	1.19977
16	H	33.0927	-17.2743	1.75169
17	H	34.7936	-17.1031	2.30004
18	H	40.4395	-16.1016	0.404344
19	H	39.5798	-17.4126	1.28459
20	H	39.3536	-15.6992	1.7731
21	P	37.5586	-20.7593	-2.35579
22	O	37.9236	-22.0162	-3.034
23	O	37.8025	-19.3397	-3.09938
24	O	38.3763	-20.5023	-0.95736
25	O	35.9859	-20.6643	-2.00826
26	H	38.5948	-18.8688	-2.77763
27	H	38.8098	-21.3322	-0.677855
28	H	35.7021	-19.7557	-1.78198

## Sheet: m-PBI+PA
	ATOM	X	Y	Z
1	C	-1.02678	-0.972443	-1.18858
2	C	-2.12187	-0.396375	-0.519638
3	C	-1.92144	0.786048	0.247463
4	C	-0.669733	1.39924	0.387574
5	C	0.430746	0.820424	-0.289983
6	C	0.225759	-0.359865	-1.06602
7	C	1.78281	1.43695	-0.184977
8	C	2.9447	0.640366	-0.263894
9	C	4.20168	1.25788	-0.160519
10	C	4.29131	2.6662	0.027243
11	C	3.15415	3.48072	0.107628
12	C	1.91087	2.84681	-0.003366
13	N	5.65466	2.92757	0.087073
14	C	6.32095	1.72221	-0.059966
15	N	5.48518	0.697541	-0.208606
16	N	-3.16733	1.07252	0.784926
17	C	-4.04343	0.089125	0.358824
18	N	-3.45648	-0.803716	-0.433945
19	H	-1.15036	-1.87402	-1.78798
20	H	-0.54348	2.27696	1.01662
21	H	1.07465	-0.789131	-1.59424
22	H	2.87685	-0.439181	-0.386268
23	H	3.22559	4.55982	0.237278
24	H	1.01095	3.4572	0.029217
25	H	6.0931	3.83584	0.211646
26	C	7.81434	1.64819	-0.046374
27	H	-3.37761	1.80563	1.45574
28	C	-5.47725	0.085667	0.781904
29	H	8.2394	2.28186	-0.839909
30	H	8.13066	0.611126	-0.204945
31	H	8.21333	2.00582	0.915408
32	H	-5.97827	-0.796133	0.367118
33	H	-5.98768	0.994566	0.42758
34	H	-5.55473	0.066032	1.8797
35	P	-1.32515	-0.431045	3.77825
36	O	-0.907345	-0.878203	5.13764
37	O	-0.226319	-0.805778	2.65751
38	O	-1.63981	1.15396	3.62188
39	O	-2.66776	-1.0901	3.16796
40	H	-0.324771	-0.262767	1.83769
41	H	-0.99055	1.6911	4.12365
42	H	-3.43326	-0.982186	3.77023

## Sheet: Pt+PA
Atom	X	Y	Z
H	0.622313	0.573104	0.247772
H	0.411867	0.453207	0.245413
H	0.483024	0.642682	0.321032
O	0.500335	0.649096	0.250749
O	0.506436	0.600255	0.316584
O	0.602976	0.579067	0.272709
O	0.424959	0.474998	0.271136
P	0.508014	0.578456	0.274561
Pt	0.001628	0.000989	-0.003171
Pt	-0.001516	-0.003969	0.185253
Pt	0.110609	0.053209	0.121271
Pt	0.05636	0.110401	0.059199
Pt	0.167929	0.000437	-0.004932
Pt	0.164921	-0.003476	0.184188
Pt	0.276815	0.052866	0.120939
Pt	0.222743	0.110227	0.057595
Pt	0.334575	0.000899	-0.004244
Pt	0.330815	-0.004202	0.18467
Pt	0.443323	0.052261	0.1224
Pt	0.388745	0.109974	0.058605
Pt	0.501383	0.000605	-0.001604
Pt	0.497065	-0.00492	0.186356
Pt	0.610215	0.052987	0.123745
Pt	0.555702	0.110205	0.060393
Pt	0.668295	0.000652	-0.001158
Pt	0.664735	-0.004459	0.18681
Pt	0.777152	0.053171	0.123274
Pt	0.722868	0.110744	0.060601
Pt	0.835096	0.001003	-0.002317
Pt	0.831862	-0.004058	0.186041
Pt	0.943542	0.052726	0.122588
Pt	0.889361	0.110167	0.060088
Pt	0.001931	0.167693	-0.002875
Pt	-0.001972	0.161994	0.185091
Pt	0.110638	0.220181	0.121306
Pt	0.057254	0.277647	0.059292
Pt	0.167842	0.167151	-0.004851
Pt	0.165038	0.162876	0.183669
Pt	0.277005	0.220261	0.120594
Pt	0.223226	0.277419	0.057596
Pt	0.334448	0.167022	-0.005372
Pt	0.331138	0.16283	0.183563
Pt	0.44296	0.219692	0.121103
Pt	0.388476	0.276758	0.057643
Pt	0.500865	0.167187	-0.00313
Pt	0.496372	0.161747	0.184933
Pt	0.609498	0.21926	0.122449
Pt	0.555408	0.277147	0.059035
Pt	0.668094	0.167722	-0.002062
Pt	0.663176	0.16124	0.185654
Pt	0.776848	0.219844	0.122901
Pt	0.722777	0.277577	0.059931
Pt	0.835116	0.167848	-0.002426
Pt	0.830597	0.161383	0.185706
Pt	0.943718	0.219466	0.122606
Pt	0.88984	0.277566	0.060064
Pt	0.002473	0.334464	-0.002556
Pt	-0.003661	0.326988	0.185894
Pt	0.109859	0.386475	0.122305
Pt	0.056993	0.444031	0.060191
Pt	0.169838	0.335021	-0.004361
Pt	0.164351	0.328984	0.184043
Pt	0.27745	0.387674	0.121135
Pt	0.223922	0.444382	0.059041
Pt	0.334871	0.333684	-0.005411
Pt	0.331207	0.329454	0.184041
Pt	0.443525	0.387099	0.121162
Pt	0.389563	0.444083	0.059067
Pt	0.500575	0.334029	-0.004013
Pt	0.4972	0.328821	0.184175
Pt	0.610119	0.386116	0.121966
Pt	0.55575	0.443592	0.059217
Pt	0.66784	0.334242	-0.003303
Pt	0.663425	0.327906	0.184987
Pt	0.777035	0.386176	0.122552
Pt	0.722349	0.443659	0.05957
Pt	0.834975	0.334152	-0.002801
Pt	0.829628	0.327392	0.1859
Pt	0.943208	0.386006	0.123138
Pt	0.889505	0.443729	0.060045
Pt	0.00258	0.50064	-0.002148
Pt	-0.00344	0.49397	0.185812
Pt	0.10993	0.552768	0.122976
Pt	0.056601	0.6101	0.060162
Pt	0.170573	0.501558	-0.002897
Pt	0.163175	0.494597	0.185578
Pt	0.276744	0.553298	0.123317
Pt	0.223465	0.610239	0.060059
Pt	0.336964	0.501733	-0.003363
Pt	0.329357	0.494587	0.185553
Pt	0.444003	0.554141	0.124976
Pt	0.390226	0.610378	0.061935
Pt	0.50152	0.501703	-0.002389
Pt	0.497735	0.494067	0.185286
Pt	0.610617	0.55315	0.122736
Pt	0.556124	0.610425	0.061586
Pt	0.667786	0.501138	-0.003058
Pt	0.664528	0.495415	0.184786
Pt	0.77721	0.552868	0.122287
Pt	0.722569	0.610261	0.059338
Pt	0.834501	0.500486	-0.00306
Pt	0.830557	0.494504	0.185371
Pt	0.94359	0.552844	0.122835
Pt	0.888978	0.610023	0.059698
Pt	0.001612	0.666672	-0.002427
Pt	-0.002441	0.662056	0.185091
Pt	0.110933	0.719795	0.122242
Pt	0.056451	0.776888	0.059468
Pt	0.16974	0.66787	-0.002578
Pt	0.163927	0.661907	0.185377
Pt	0.277803	0.719433	0.123336
Pt	0.223225	0.776717	0.059525
Pt	0.33732	0.668698	-0.001782
Pt	0.329841	0.661674	0.187188
Pt	0.444691	0.719118	0.127084
Pt	0.389605	0.776401	0.061645
Pt	0.502747	0.668364	-0.000581
Pt	0.498047	0.661658	0.191765
Pt	0.609621	0.719436	0.125603
Pt	0.555833	0.776324	0.062921
Pt	0.668676	0.668783	-0.002595
Pt	0.666634	0.662774	0.185749
Pt	0.77679	0.719946	0.122286
Pt	0.722175	0.776463	0.060236
Pt	0.835036	0.667922	-0.003125
Pt	0.831668	0.662414	0.184968
Pt	0.94377	0.720083	0.12218
Pt	0.889477	0.777024	0.059459
Pt	0.001644	0.833715	-0.003307
Pt	-0.001771	0.829372	0.184903
Pt	0.110708	0.886653	0.121706
Pt	0.056564	0.943524	0.059011
Pt	0.168066	0.833787	-0.003736
Pt	0.164455	0.829125	0.184503
Pt	0.277395	0.885829	0.122056
Pt	0.222769	0.943344	0.058456
Pt	0.335428	0.834742	-0.002818
Pt	0.331094	0.829013	0.186002
Pt	0.444221	0.885483	0.124205
Pt	0.388881	0.943031	0.059882
Pt	0.502013	0.834029	-0.000446
Pt	0.498106	0.82953	0.188604
Pt	0.610198	0.886386	0.12514
Pt	0.5557	0.943258	0.061706
Pt	0.669156	0.834629	-0.001594
Pt	0.666236	0.829946	0.187119
Pt	0.77625	0.885917	0.123222
Pt	0.722118	0.942879	0.061048
Pt	0.835919	0.834932	-0.003348
Pt	0.832364	0.829646	0.185779
Pt	0.943567	0.886366	0.122419
Pt	0.889077	0.94297	0.059889
