# Supplementary material for: Low Pt loading for high-performance fuel cell electrodes enabled by hydrogen-bonding microporous polymer binders
Source: Nat Commun. 2022 Dec 8;13:7577. doi: 10.1038/s41467-022-34489-x (PMC9732346; doi:10.1038/s41467-022-34489-x)
Supplement: Supplementary file 5 — Supplementary data 2 [file 41467_2022_34489_MOESM5_ESM.xlsx]

## Sheet: PIM-CONH2
ATOM	X	Y	Z
O	18.046	53.694	19.814
C	19.062	53.814	20.735
C	19.959	54.932	20.741
C	19.25	52.703	21.589
C	21.027	54.894	21.678
C	19.733	56.002	19.915
C	20.294	52.678	22.513
O	18.339	51.676	21.532
O	21.955	55.908	21.753
C	21.198	53.794	22.55
O	19.999	57.167	20.291
N	19.27	55.941	18.662
C	20.585	51.681	23.422
C	23.018	55.977	22.561
O	22.303	53.868	23.349
O	20.52	50.457	23.154
N	20.984	51.972	24.679
C	23.96	57.015	22.53
C	23.245	54.849	23.372
C	25.168	56.856	23.295
C	24.436	54.737	24.107
C	26.211	57.96	23.477
C	25.463	55.734	24.101
C	25.8	59.296	24.118
C	26.704	58.492	22.224
C	27.317	57.17	24.199
C	26.747	55.783	24.757
C	26.018	60.562	23.181
C	26.62	59.886	22.076
C	27.287	57.719	21.178
C	27.551	54.561	24.326
C	26.509	55.746	26.232
C	24.718	61.359	22.839
C	27.021	61.554	23.906
C	27.05	60.475	20.906
C	27.827	58.392	20.021
C	27.629	59.761	19.883
C	28.624	57.505	19.008
C	28.285	60.536	18.765
H	18.989	55.075	18.315
H	19.264	56.722	18.095
H	21.176	51.235	25.297
H	20.93	52.918	24.958
H	23.81	57.83	21.909
H	24.568	53.934	24.681
H	24.782	59.157	24.292
H	26.14	59.479	25.118
H	28.143	56.882	23.537
H	27.822	57.762	25.034
H	27.479	56.651	21.357
H	28.546	54.562	24.796
H	27.735	54.611	23.18
H	26.962	53.672	24.512
H	26.204	54.719	26.619
H	25.754	56.462	26.476
H	27.436	56.078	26.718
H	24.963	62.195	22.328
H	24.158	61.669	23.682
H	24.005	60.864	22.283
H	26.437	62.153	24.679
H	27.391	62.348	23.187
H	27.812	61.05	24.492
H	26.97	61.521	20.753
H	28.696	56.45	19.254
H	29.694	57.829	18.949
H	28.165	57.55	17.975
H	29.345	60.698	19.012
H	27.76	61.45	18.582
H	28.254	59.985	17.844
O	19.87	41.49	18.594
C	18.777	42.18	19.095
C	18.577	43.546	18.776
C	17.951	41.513	20.049
C	17.511	44.229	19.426
C	19.504	44.355	18.08
C	16.869	42.151	20.675
O	18.112	40.14	20.115
O	17.242	45.533	19.208
C	16.643	43.529	20.374
O	19.051	45.125	17.252
N	20.852	44.264	18.175
C	15.977	41.488	21.516
C	16.126	46.139	19.667
O	15.553	44.157	20.837
O	15.467	42.16	22.444
N	15.612	40.227	21.447
C	15.832	47.392	19.286
C	15.222	45.416	20.53
C	14.686	48.073	19.837
C	14.08	46.06	21.07
C	14.28	49.456	19.57
C	13.821	47.387	20.687
C	13.758	49.803	18.112
C	15.329	50.504	19.719
C	13.181	49.613	20.599
C	12.636	48.177	20.972
C	14.202	51.29	17.712
C	15.337	51.444	18.693
C	16.243	50.61	20.769
C	12.183	48.066	22.439
C	11.466	47.77	19.954
C	13.173	52.37	18.015
C	14.831	51.302	16.293
C	16.29	52.47	18.707
C	17.259	51.582	20.733
C	17.153	52.607	19.773
H	21.246	43.748	18.86
H	21.433	44.736	17.574
H	15.06	39.77	22.1
H	15.896	39.665	20.745
H	16.481	47.877	18.657
H	13.539	45.474	21.694
H	14.242	49.001	17.496
H	12.617	49.716	17.978
H	13.613	49.882	21.535
H	12.326	50.297	20.352
H	16.215	49.98	21.603
H	11.921	47.012	22.551
H	11.356	48.731	22.737
H	13.073	48.289	23.106
H	11.729	47.803	18.94
H	10.605	48.384	20.012
H	11.203	46.734	20.257
H	13.633	53.355	17.893
H	12.894	52.288	19.091
H	12.369	52.179	17.34
H	15.391	52.214	16.073
H	14.148	51.199	15.496
H	15.544	50.457	16.223
H	16.345	53.2	18.01
O	13.768	31.141	14.999
C	14.554	31.422	16.036
C	15.398	32.555	15.973
C	14.475	30.593	17.171
C	16.105	32.846	17.148
C	15.542	33.319	14.779
C	15.105	30.982	18.399
O	13.879	29.404	16.988
O	17.02	33.876	17.313
C	16.051	32.027	18.286
O	15.055	32.914	13.68
N	16.214	34.492	14.704
C	14.757	30.476	19.645
C	17.966	34.041	18.328
O	16.94	32.22	19.334
O	13.582	30.386	20.11
N	15.72	30.046	20.468
C	18.927	35.045	18.337
C	17.943	33.094	19.362
C	19.974	35.044	19.335
C	18.945	33.125	20.352
C	21.048	36.009	19.433
C	19.883	34.102	20.359
C	22.23	35.919	18.332
C	20.6	37.399	19.27
C	21.496	35.721	20.88
C	21.009	34.229	21.266
C	22.711	37.37	18.038
C	21.519	38.18	18.508
C	19.423	38.011	19.803
C	22.172	33.216	21.021
C	20.628	34.224	22.777
C	24.03	37.669	18.749
C	22.917	37.554	16.537
C	21.288	39.562	18.234
C	19.18	39.413	19.58
C	20.124	40.151	18.836
H	13.073	30.451	15.098
H	16.646	34.853	15.466
H	16.223	34.997	13.877
H	15.587	29.701	21.375
H	16.6	30.026	20.047
H	18.937	35.778	17.627
H	19.006	32.364	21.08
H	23.085	35.174	18.551
H	21.732	35.562	17.435
H	22.592	35.84	20.995
H	21.045	36.404	21.591
H	18.793	37.513	20.318
H	22.627	33.353	20.013
H	21.836	32.164	21.049
H	22.954	33.35	21.728
H	20.612	33.144	23.133
H	19.615	34.52	22.959
H	21.33	34.777	23.409
H	23.899	37.688	19.827
H	24.39	38.687	18.505
H	24.793	36.899	18.566
H	22.029	37.323	15.958
H	23.732	36.954	16.241
H	23.313	38.567	16.354
H	21.886	40.148	17.674
O	7.002	22.756	12.361
C	7.173	23.202	13.631
C	8.342	23.855	14.123
C	6.071	23.022	14.492
C	8.404	24.228	15.488
C	9.452	24.142	13.26
C	6.009	23.639	15.731
O	5.064	22.145	14.099
O	9.55	24.594	16.087
C	7.187	24.236	16.244
O	9.248	24.196	12.04
N	10.726	24.289	13.628
C	4.834	23.552	16.454
C	9.602	25.033	17.344
O	7.221	24.755	17.5
O	4.19	22.533	16.717
N	4.376	24.651	17.074
C	10.794	25.303	17.901
C	8.408	25.107	18.094
C	10.869	25.754	19.235
C	8.427	25.637	19.406
C	12.09	26.02	19.983
C	9.655	25.982	19.954
C	12.884	24.737	20.383
C	13.125	26.747	19.337
C	11.49	26.791	21.224
C	9.94	26.46	21.305
C	14.389	25.041	20.425
C	14.393	26.184	19.508
C	12.907	27.817	18.456
C	9.613	25.235	22.255
C	9.039	27.685	21.776
C	15.268	23.781	20.028
C	14.895	25.466	21.842
C	15.469	26.691	18.724
C	14.009	28.359	17.776
C	15.282	27.825	17.934
H	11.006	24.263	14.543
H	11.432	24.329	12.933
H	3.576	24.607	17.467
H	4.882	25.464	17.042
H	11.649	25.231	17.42
H	7.637	25.745	19.877
H	12.644	24.335	21.382
H	12.648	23.899	19.714
H	12.064	26.563	22.145
H	11.502	27.867	21
H	11.967	28.204	18.302
H	8.56	24.892	22.345
H	9.868	25.59	23.21
H	10.202	24.343	22.1
H	9.262	27.868	22.833
H	7.912	27.413	21.652
H	9.17	28.561	21.223
H	14.735	23.3	19.191
H	15.263	22.955	20.85
H	16.293	24.05	19.76
H	14.378	26.352	22.258
H	15.965	25.659	21.907
H	14.597	24.709	22.507
H	16.417	26.37	18.884
H	16.056	28.285	17.435
O	5.083	10.628	14.711
C	4.306	11.59	14.095
C	4.757	12.832	13.785
C	2.95	11.175	13.941
C	3.791	13.727	13.269
C	6.134	13.234	13.867
C	1.998	12.123	13.445
O	2.508	9.945	14.326
O	4.097	14.921	12.657
C	2.396	13.393	13.21
O	6.55	14.381	13.667
N	7.11	12.353	14.014
C	0.633	11.784	13.2
C	3.214	15.914	12.274
O	1.494	14.451	12.996
O	0.051	11.021	13.947
N	-0.13	12.402	12.222
C	3.598	17.145	11.62
C	1.824	15.688	12.586
C	2.685	18.187	11.369
C	0.898	16.756	12.303
C	2.894	19.379	10.604
C	1.361	17.977	11.804
C	3.598	19.087	9.185
C	3.922	20.231	11.211
C	1.457	20.019	10.653
C	0.456	19.121	11.547
C	4.411	20.383	8.877
C	4.744	20.812	10.217
C	3.988	20.629	12.517
C	0.006	19.943	12.818
C	-0.757	18.736	10.623
C	5.605	20.072	7.947
C	3.55	21.462	8.152
C	5.786	21.691	10.519
C	5.014	21.562	12.851
C	5.965	22.024	11.86
H	6.981	11.39	14.214
H	8.006	12.657	13.908
H	-1.052	12.266	12.236
H	0.293	12.89	11.626
H	4.629	17.288	11.484
H	-0.042	16.607	12.614
H	4.214	18.169	9.215
H	2.837	18.891	8.446
H	1.559	21.001	11.136
H	1.054	20.15	9.685
H	3.31	20.434	13.277
H	0.822	20.537	13.201
H	-0.185	19.237	13.593
H	-0.847	20.581	12.793
H	-1.456	18.076	11.181
H	-0.453	18.242	9.751
H	-1.367	19.623	10.323
H	5.37	19.652	6.915
H	6.151	19.281	8.406
H	6.325	20.874	7.806
H	3.383	21.233	7.089
H	3.978	22.524	8.27
H	2.542	21.618	8.622
H	6.285	22.048	9.739
O	2.51	-2.216	12.17
C	2.014	-0.968	12.423
C	2.886	0.119	12.711
C	0.58	-0.757	12.318
C	2.275	1.235	13.267
C	4.255	-0.043	12.483
C	0.014	0.482	12.591
O	-0.24	-1.838	12.003
O	3.003	2.184	13.869
C	0.87	1.408	13.267
O	5.034	0.942	12.146
N	4.99	-1.242	12.521
C	-1.351	0.811	12.398
C	2.484	3.179	14.636
O	0.298	2.392	13.977
O	-2.226	-0.041	12.493
N	-1.78	2.051	12.179
C	3.192	4.048	15.428
C	1.064	3.176	14.759
C	2.516	4.897	16.337
C	0.41	4.04	15.626
C	3.107	5.946	17.213
C	1.147	4.861	16.491
C	4.37	5.598	18.048
C	3.551	7.115	16.447
C	1.952	6.334	18.171
C	0.586	5.74	17.589
C	5.531	6.574	17.667
C	4.86	7.498	16.687
C	2.77	7.864	15.535
C	-0.491	6.737	17.054
C	-0.194	4.666	18.575
C	6.308	7.258	18.959
C	6.564	5.632	16.895
C	5.462	8.611	15.999
C	3.304	9.067	15.008
C	4.66	9.469	15.195
H	4.64	-2.021	12.945
H	5.892	-1.269	12.285
H	-2.743	2.212	12.245
H	-1.159	2.737	11.965
H	4.207	4.035	15.351
H	-0.587	4.004	15.619
H	4.128	5.634	19.084
H	4.592	4.513	17.888
H	1.998	5.883	19.092
H	1.886	7.362	18.361
H	1.835	7.673	15.227
H	-0.709	7.525	17.784
H	-1.412	6.281	16.854
H	-0.155	7.289	16.167
H	0.396	3.902	19.081
H	-1.07	4.137	18.06
H	-0.675	5.235	19.377
H	7.303	7.622	18.555
H	6.455	6.532	19.719
H	5.699	8.124	19.375
H	6.892	4.79	17.538
H	7.377	6.252	16.695
H	6.194	5.145	15.888
H	6.49	8.862	16.119
O	1.42	-12.282	4.889
C	0.42	-11.743	5.63
C	0.373	-10.374	6.087
C	-0.635	-12.655	6.094
C	-0.513	-10.14	7.145
C	1.277	-9.396	5.553
C	-1.601	-12.279	6.982
O	-0.51	-13.978	5.705
O	-0.378	-8.976	7.892
C	-1.603	-10.966	7.534
O	2.311	-9.754	4.957
N	1.22	-8.111	5.789
C	-2.616	-13.183	7.383
C	-1.04	-8.678	9.015
O	-2.384	-10.595	8.571
O	-3.074	-13.303	8.526
N	-3.284	-13.917	6.499
C	-0.64	-7.606	9.872
C	-2.162	-9.503	9.399
C	-1.252	-7.444	11.132
C	-2.947	-9.169	10.597
C	-0.806	-6.691	12.381
C	-2.409	-8.169	11.444
C	0.252	-7.524	13.205
C	-0.064	-5.452	12.156
C	-2.186	-6.607	13.136
C	-3.08	-7.863	12.755
C	1.703	-6.965	12.912
C	1.301	-5.658	12.431
C	-0.532	-4.229	11.698
C	-4.622	-7.426	12.488
C	-2.913	-9.026	13.76
C	2.465	-6.899	14.215
C	2.495	-7.768	11.864
C	2.196	-4.559	12.286
C	0.291	-3.118	11.924
C	1.702	-3.272	12.072
H	0.351	-7.772	6.121
H	1.98	-7.534	5.541
H	-4.055	-14.383	6.797
H	-3.091	-13.963	5.523
H	0.133	-7.027	9.615
H	-3.808	-9.64	10.745
H	-0.097	-7.425	14.237
H	0.185	-8.61	13.003
H	-2.034	-6.574	14.197
H	-2.73	-5.702	12.784
H	-1.485	-4.112	11.416
H	-5.198	-8.2	11.958
H	-4.72	-6.486	11.864
H	-5.117	-7.171	13.445
H	-1.896	-9.335	13.722
H	-3.549	-9.937	13.588
H	-3.129	-8.622	14.748
H	2.248	-7.795	14.785
H	2.198	-6.078	14.878
H	3.555	-6.795	14.065
H	3.501	-7.36	11.604
H	1.945	-7.745	10.92
H	2.598	-8.774	12.265
H	3.165	-4.64	12.513
O	0.157	-20.839	-5.055
C	0.182	-20.97	-3.692
C	0.33	-19.802	-2.853
C	0.112	-22.301	-3.213
C	0.367	-20.141	-1.46
C	0.372	-18.533	-3.366
C	0.22	-22.612	-1.864
O	-0.114	-23.357	-4.101
O	0.546	-19.146	-0.531
C	0.328	-21.485	-1.025
O	-0.22	-17.603	-2.782
N	0.951	-18.219	-4.556
C	0.064	-23.932	-1.394
C	0.738	-19.385	0.821
O	0.585	-21.694	0.342
O	-0.908	-24.637	-1.849
N	0.822	-24.509	-0.508
C	1.07	-18.301	1.642
C	0.839	-20.745	1.279
C	1.67	-18.558	2.875
C	1.259	-20.958	2.586
C	2.423	-17.666	3.803
C	1.753	-19.872	3.402
C	3.909	-17.415	3.375
C	1.858	-16.308	4.033
C	2.346	-18.581	5.134
C	2.31	-20.048	4.804
C	4.029	-15.936	2.942
C	2.768	-15.349	3.555
C	0.641	-15.896	4.651
C	1.477	-20.819	5.851
C	3.766	-20.667	4.836
C	5.299	-15.14	3.359
C	3.894	-15.758	1.348
C	2.555	-13.952	3.699
C	0.503	-14.515	4.952
C	1.47	-13.577	4.495
H	1.613	-18.842	-4.856
H	0.815	-17.373	-4.978
H	0.737	-25.481	-0.255
H	1.601	-24.023	-0.212
H	0.946	-17.306	1.432
H	1.187	-21.839	2.966
H	4.636	-17.643	4.245
H	4.174	-18.139	2.573
H	3.239	-18.311	5.789
H	1.421	-18.338	5.642
H	-0.125	-16.546	4.998
H	0.37	-20.666	5.73
H	1.733	-20.591	6.962
H	1.614	-21.904	5.662
H	4.511	-20.265	4.09
H	3.735	-21.684	4.546
H	4.089	-20.591	5.892
H	5.328	-14.881	4.469
H	5.354	-14.208	2.866
H	6.238	-15.675	3.191
H	4.072	-14.719	1.008
H	2.995	-16.218	1.023
H	4.644	-16.279	0.816
H	3.182	-13.238	3.285
O	-7.638	-28.851	-2.765
C	-6.493	-28.818	-3.575
C	-6.148	-27.904	-4.616
C	-5.602	-29.859	-3.286
C	-4.899	-27.998	-5.302
C	-6.984	-26.806	-4.886
C	-4.41	-29.986	-4.005
O	-5.91	-30.826	-2.31
O	-4.462	-27.101	-6.267
C	-4.044	-29.057	-4.986
O	-8.207	-26.806	-4.667
N	-6.515	-25.554	-5.18
C	-3.614	-31.072	-3.782
C	-3.242	-27.224	-6.876
O	-2.876	-29.185	-5.653
O	-3.161	-31.203	-2.635
N	-3.143	-31.843	-4.763
C	-2.695	-26.191	-7.663
C	-2.417	-28.29	-6.554
C	-1.316	-26.297	-8.074
C	-1.067	-28.412	-7.024
C	-0.599	-25.103	-8.644
C	-0.559	-27.401	-7.83
C	-1.279	-24.311	-9.764
C	-0.342	-24.104	-7.628
C	0.739	-25.927	-8.999
C	0.829	-27.358	-8.315
C	-0.628	-22.892	-9.716
C	-0.346	-22.807	-8.231
C	-0.224	-24.251	-6.274
C	1.99	-27.395	-7.185
C	1.158	-28.509	-9.292
C	0.751	-22.717	-10.589
C	-1.607	-21.749	-10.116
C	-0.094	-21.687	-7.398
C	-0.108	-23.167	-5.464
C	0.059	-21.86	-5.972
H	-5.581	-25.458	-5.399
H	-7.107	-24.842	-5.254
H	-2.386	-32.499	-4.497
H	-3.354	-31.779	-5.699
H	-3.291	-25.339	-7.766
H	-0.573	-29.276	-6.757
H	-1.252	-24.742	-10.817
H	-2.333	-24.26	-9.5
H	0.747	-26.06	-10.104
H	1.587	-25.379	-8.597
H	-0.14	-25.22	-5.868
H	1.948	-28.403	-6.741
H	1.796	-26.744	-6.385
H	3.024	-27.221	-7.522
H	2.26	-28.667	-9.357
H	0.692	-28.332	-10.215
H	0.865	-29.447	-8.83
H	1.332	-23.634	-10.574
H	1.402	-21.926	-10.28
H	0.402	-22.598	-11.59
H	-1.914	-21.829	-11.188
H	-1.082	-20.773	-9.99
H	-2.484	-21.803	-9.435
H	-0.15	-20.718	-7.712
C	-9.927	-40.056	-4.928
C	-9.465	-39.438	-3.615
C	-9.76	-38.107	-3.276
C	-8.77	-40.26	-2.659
C	-9.213	-37.663	-2.036
C	-10.511	-37.248	-4.05
C	-8.114	-39.726	-1.57
C	-8.506	-41.724	-2.891
O	-9.505	-36.389	-1.591
C	-8.375	-38.441	-1.186
O	-11.641	-36.886	-3.619
N	-10.042	-36.609	-5.157
C	-7.296	-40.471	-0.684
C	-8.995	-35.868	-0.479
O	-7.836	-37.901	-0.052
O	-6.048	-40.315	-0.657
N	-7.667	-41.389	0.182
C	-9.267	-34.526	-0.159
C	-8.099	-36.67	0.273
C	-8.62	-33.913	0.928
C	-7.524	-36.053	1.448
C	-8.753	-32.535	1.343
C	-7.818	-34.698	1.735
C	-10.159	-31.944	1.798
C	-8.39	-31.574	0.278
C	-7.676	-32.469	2.545
C	-7.344	-33.947	2.932
C	-10.229	-30.45	1.356
C	-9.22	-30.468	0.268
C	-7.249	-31.629	-0.522
C	-5.717	-34.102	3.202
C	-8.228	-34.341	4.179
C	-11.691	-30.135	0.898
C	-9.831	-29.366	2.407
C	-9.003	-29.539	-0.817
C	-6.955	-30.743	-1.509
C	-7.899	-29.7	-1.726
H	-10.329	-39.373	-5.646
H	-10.662	-40.778	-4.643
H	-9.109	-40.48	-5.357
H	-7.423	-41.983	-2.799
H	-9.13	-36.897	-5.419
H	-10.549	-35.993	-5.656
H	-8.629	-41.634	0.294
H	-6.965	-41.875	0.705
H	-9.907	-33.983	-0.703
H	-7.087	-36.65	2.146
H	-10.93	-32.53	1.181
H	-10.306	-32.142	2.832
H	-6.738	-31.99	2.229
H	-8.125	-31.839	3.358
H	-6.741	-32.442	-0.388
H	-5.239	-33.942	2.248
H	-5.362	-35.102	3.65
H	-5.491	-33.254	3.835
H	-7.956	-35.39	4.47
H	-9.272	-34.22	3.953
H	-8.061	-33.718	5.066
H	-11.988	-30.635	0.001
H	-11.853	-29.118	0.675
H	-12.425	-30.327	1.691
H	-9.801	-28.374	2.035
H	-8.788	-29.572	2.717
H	-10.383	-29.417	3.327
H	-9.704	-28.809	-0.993
H	-8.799	-42.143	-3.845
H	-8.971	-42.288	-2.072
O	-3.125	-18.701	28.549
C	-3.305	-20.01	28.931
C	-3.378	-20.364	30.285
C	-3.34	-20.988	27.89
C	-3.533	-21.751	30.615
C	-3.199	-19.397	31.302
C	-3.557	-22.334	28.166
O	-3.221	-20.58	26.625
O	-3.575	-22.138	31.973
C	-3.667	-22.691	29.556
O	-2.335	-19.614	32.187
N	-3.892	-18.316	31.261
C	-3.687	-23.329	27.18
C	-3.852	-23.409	32.311
O	-3.857	-23.979	29.954
O	-4.203	-23.094	26.073
N	-3.253	-24.598	27.315
C	-4.013	-23.814	33.631
C	-4.023	-24.358	31.246
C	-4.318	-25.183	33.902
C	-4.363	-25.688	31.582
C	-4.538	-25.855	35.23
C	-4.463	-26.113	32.888
C	-5.887	-25.429	35.827
C	-3.555	-25.398	36.222
C	-4.391	-27.396	34.851
C	-4.742	-27.494	33.321
C	-5.681	-25.089	37.348
C	-4.19	-25.036	37.421
C	-2.174	-25.406	36.139
C	-3.812	-28.525	32.605
C	-6.187	-27.901	33.039
C	-6.374	-23.763	37.792
C	-6.156	-26.198	38.33
C	-3.359	-24.69	38.518
C	-1.339	-24.94	37.175
C	-1.937	-24.556	38.412
C	0.098	-24.821	36.875
C	-1.109	-24.177	39.521
H	-4.42	-18.166	30.514
H	-3.887	-17.713	32.013
H	-3.417	-25.264	26.661
H	-2.724	-24.842	28.141
H	-3.847	-23.263	34.499
H	-4.405	-26.357	30.788
H	-6.315	-24.604	35.264
H	-6.647	-26.235	35.743
H	-3.391	-27.744	35.109
H	-5.017	-27.963	35.6
H	-1.69	-25.739	35.25
H	-2.775	-28.342	32.755
H	-3.963	-28.332	31.555
H	-4.062	-29.602	32.812
H	-6.369	-28.807	33.546
H	-6.323	-28.108	31.986
H	-6.88	-27.156	33.36
H	-6.115	-23.596	38.851
H	-7.425	-23.743	37.697
H	-5.96	-22.964	37.234
H	-5.875	-26.031	39.312
H	-5.653	-27.159	38.121
H	-7.237	-26.367	38.343
H	-3.67	-24.38	39.455
H	0.545	-25.551	37.6
H	0.324	-23.804	37.125
H	0.339	-24.957	35.765
H	-0.561	-23.256	39.211
H	-0.456	-25.01	39.606
H	-1.751	-24.106	40.433
O	6.787	-20.884	21.291
C	5.521	-20.579	20.959
C	4.561	-20.266	21.945
C	5.188	-20.452	19.613
C	3.304	-19.675	21.518
C	4.881	-20.538	23.321
C	3.927	-19.976	19.156
O	6.131	-20.746	18.709
O	2.335	-19.241	22.361
C	2.953	-19.62	20.102
O	3.942	-20.323	24.152
N	6.122	-20.832	23.848
C	3.548	-19.766	17.808
C	1.075	-18.745	22.08
O	1.711	-19.129	19.79
O	4.33	-19.136	17.004
N	2.442	-20.274	17.37
C	0.143	-18.19	22.982
C	0.818	-18.746	20.692
C	-1.131	-17.735	22.468
C	-0.481	-18.343	20.233
C	-2.226	-17.123	23.204
C	-1.459	-17.903	21.115
C	-2.045	-15.58	23.503
C	-2.409	-17.673	24.53
C	-3.451	-17.373	22.24
C	-2.87	-17.574	20.816
C	-2.25	-15.302	25.038
C	-2.487	-16.667	25.503
C	-2.643	-18.972	24.871
C	-3.564	-18.753	20.028
C	-3.11	-16.306	19.942
C	-3.547	-14.386	25.151
C	-1.141	-14.46	25.731
C	-2.796	-16.972	26.866
C	-2.913	-19.326	26.203
C	-2.916	-18.344	27.197
H	6.875	-20.989	23.261
H	6.27	-21.047	24.762
H	2.262	-20.306	16.403
H	1.818	-20.71	18
H	0.288	-18.032	23.95
H	-0.69	-18.423	19.212
H	-1.042	-15.241	23.395
H	-2.602	-14.919	22.82
H	-3.827	-18.307	22.644
H	-4.193	-16.543	22.257
H	-2.625	-19.703	24.16
H	-3.429	-19.747	20.567
H	-3.116	-18.931	18.951
H	-4.685	-18.537	20.074
H	-2.74	-16.344	18.917
H	-2.648	-15.449	20.439
H	-4.217	-16.014	20.015
H	-4.362	-15.012	24.703
H	-3.449	-13.421	24.659
H	-3.718	-14.136	26.229
H	-1.388	-13.959	26.702
H	-0.906	-13.593	25.131
H	-0.275	-15.117	25.845
H	-2.847	-16.261	27.566
O	14.712	-14.977	12.447
C	14.24	-16.268	12.576
C	13.442	-16.644	13.676
C	14.498	-17.157	11.518
C	13.128	-18.024	13.757
C	13.107	-15.751	14.672
C	13.986	-18.52	11.555
O	15.318	-16.797	10.454
O	12.569	-18.54	14.879
C	13.305	-18.878	12.688
O	13.975	-14.963	15.07
N	11.854	-15.672	15.061
C	14.277	-19.511	10.59
C	12.084	-19.84	15.006
O	12.773	-20.137	12.793
O	13.352	-20.207	10.124
N	15.526	-19.709	10.062
C	11.49	-20.365	16.17
C	12.157	-20.671	13.888
C	11.092	-21.731	16.211
C	11.736	-22.036	13.865
C	10.681	-22.464	17.41
C	11.2	-22.562	15.067
C	11.916	-22.537	18.339
C	9.64	-21.788	18.315
C	10.21	-23.788	16.836
C	10.669	-23.863	15.31
C	11.456	-22.303	19.831
C	10.024	-21.805	19.665
C	8.328	-21.434	17.996
C	11.745	-24.968	15.062
C	9.346	-24	14.494
C	11.506	-23.624	20.707
C	12.316	-21.19	20.452
C	9.069	-21.614	20.727
C	7.379	-21.194	18.993
C	7.734	-21.228	20.365
H	14.298	-14.266	13.011
H	11.204	-16.218	14.628
H	11.562	-15.017	15.729
H	15.709	-20.277	9.348
H	16.276	-19.268	10.485
H	11.383	-19.748	17.002
H	11.859	-22.61	13.058
H	12.47	-23.432	18.213
H	12.634	-21.757	18.002
H	10.573	-24.592	17.379
H	9.171	-24	16.94
H	7.899	-21.3	17.056
H	12.717	-24.661	15.488
H	11.875	-25.221	13.991
H	11.456	-25.923	15.566
H	8.609	-24.767	14.805
H	9.607	-24.324	13.458
H	8.766	-23.059	14.475
H	11.267	-23.271	21.738
H	12.515	-23.919	20.778
H	10.885	-24.394	20.196
H	13.404	-21.405	20.403
H	11.996	-20.933	21.492
H	12.062	-20.322	19.864
H	9.338	-21.839	21.673
O	15.893	-5.84	6.4
C	15.04	-6.653	7.068
C	14.865	-7.987	6.684
C	14.4	-6.171	8.225
C	14.05	-8.829	7.505
C	15.47	-8.414	5.446
C	13.55	-6.944	9.038
O	14.714	-4.828	8.498
O	14.006	-10.174	7.261
C	13.342	-8.284	8.62
O	16.002	-9.553	5.418
N	15.428	-7.596	4.383
C	12.862	-6.365	10.141
C	13.16	-11.073	7.904
O	12.473	-9.159	9.227
O	13.427	-5.433	10.812
N	11.627	-6.746	10.482
C	12.956	-12.405	7.455
C	12.288	-10.511	8.892
C	11.96	-13.178	8.097
C	11.272	-11.326	9.452
C	11.776	-14.636	7.717
C	11.146	-12.668	9.072
C	11.458	-14.945	6.223
C	13.033	-15.398	7.888
C	10.579	-14.881	8.762
C	10.168	-13.649	9.569
C	12.667	-15.715	5.582
C	13.526	-15.971	6.724
C	13.724	-15.672	9.125
C	8.744	-13.089	9.195
C	10.324	-13.853	11.11
C	13.46	-14.967	4.444
C	12.215	-17.112	5.063
C	14.648	-16.841	6.812
C	14.805	-16.511	9.214
C	15.241	-17.114	8.031
H	14.866	-6.801	4.413
H	15.941	-7.835	3.622
H	11.137	-6.313	11.185
H	11.204	-7.504	10.098
H	13.563	-12.853	6.737
H	10.646	-10.911	10.099
H	10.538	-15.624	6.175
H	11.157	-14.171	5.586
H	9.769	-15.159	8.287
H	10.894	-15.676	9.375
H	13.293	-15.307	10.006
H	8.501	-12.18	9.843
H	7.955	-13.848	9.352
H	8.782	-12.841	8.139
H	11.357	-14.019	11.362
H	9.644	-14.675	11.447
H	10.045	-12.931	11.585
H	14.267	-15.552	4.02
H	13.792	-14.003	4.836
H	12.821	-14.785	3.636
H	11.806	-17.117	4.061
H	11.582	-17.581	5.839
H	13.063	-17.88	5.057
H	15.051	-17.159	5.986
H	16.041	-17.677	8.008
O	8.624	3.669	7.007
C	9.879	3.639	7.54
C	10.716	2.586	7.13
C	10.26	4.567	8.559
C	11.962	2.571	7.848
C	10.403	1.667	6.168
C	11.455	4.487	9.323
O	9.356	5.518	8.97
O	12.972	1.731	7.34
C	12.363	3.452	8.863
O	10.661	0.448	6.322
N	9.602	2.033	5.161
C	11.807	5.372	10.415
C	14.168	1.594	7.828
O	13.612	3.358	9.387
O	12.769	5.145	11.229
N	11.205	6.458	10.765
C	15.13	0.673	7.337
C	14.501	2.405	8.906
C	16.315	0.432	7.977
C	15.837	2.277	9.482
C	17.31	-0.613	7.662
C	16.742	1.271	9.037
C	18.083	-0.305	6.293
C	16.809	-1.966	7.44
C	18.169	-0.595	8.991
C	17.996	0.824	9.637
C	18.199	-1.63	5.435
C	17.319	-2.498	6.243
C	15.856	-2.657	8.233
C	17.898	0.725	11.212
C	19.154	1.715	9.145
C	17.648	-1.347	3.997
C	19.632	-2.098	5.307
C	17.005	-3.844	5.971
C	15.497	-3.987	7.835
C	16.101	-4.559	6.722
H	9.366	2.976	5.099
H	9.333	1.388	4.481
H	11.529	6.927	11.541
H	10.351	6.79	10.393
H	14.871	0.093	6.539
H	16.178	2.852	10.259
H	17.517	0.5	5.79
H	19.082	0.121	6.511
H	17.806	-1.336	9.695
H	19.207	-0.803	8.83
H	15.474	-2.227	9.07
H	18.678	0.052	11.497
H	16.912	0.34	11.595
H	18.173	1.622	11.798
H	19.231	1.606	8.086
H	20.143	1.461	9.608
H	18.979	2.773	9.374
H	18.106	-0.521	3.46
H	16.61	-1.039	4.017
H	17.682	-2.28	3.4
H	20.244	-1.386	4.786
H	19.742	-3.085	4.811
H	20.024	-2.247	6.297
H	17.581	-4.442	5.342
O	9.251	15.451	3.88
C	8.523	14.919	4.912
C	8.517	13.493	5.073
C	7.736	15.749	5.764
C	7.71	12.943	6.097
C	9.223	12.602	4.224
C	6.981	15.238	6.835
O	7.674	17.106	5.34
O	7.444	11.599	6.136
C	6.945	13.795	6.983
O	9.247	12.782	2.979
N	9.883	11.522	4.696
C	6.196	15.984	7.709
C	6.607	11.03	7.116
O	6.347	13.2	8.084
O	5.211	16.655	7.282
N	6.245	15.942	9.038
C	6.254	9.675	7.108
C	6.128	11.862	8.186
C	5.535	9.175	8.155
C	5.29	11.378	9.146
C	5.063	7.786	8.238
C	5.116	9.948	9.185
C	3.958	7.411	7.204
C	6.069	6.775	8.003
C	4.56	7.665	9.727
C	4.49	9.132	10.278
C	4.379	6.145	6.372
C	5.703	5.907	7.004
C	7.259	6.646	8.798
C	5.208	9.16	11.674
C	3.006	9.684	10.473
C	3.451	4.919	6.754
C	4.411	6.301	4.807
C	6.534	4.85	6.699
C	8.14	5.663	8.349
C	7.791	4.701	7.338
H	9.821	11.314	5.633
H	10.488	11.01	4.168
H	5.636	16.516	9.577
H	6.934	15.378	9.415
H	6.571	9.094	6.328
H	4.827	11.986	9.799
H	3.055	7.131	7.755
H	3.534	8.196	6.54
H	3.552	7.117	9.824
H	5.211	7.055	10.323
H	7.405	7.236	9.548
H	6.241	8.821	11.576
H	4.565	8.617	12.332
H	5.35	10.163	11.947
H	2.633	9.775	9.43
H	3.062	10.68	10.937
H	2.321	8.921	10.962
H	3.76	4.004	6.215
H	2.417	5.065	6.499
H	3.443	4.782	7.839
H	3.436	6.326	4.364
H	5.073	5.476	4.283
H	4.944	7.269	4.594
H	6.282	4.148	5.921
O	10.965	29.425	3.47
C	10.011	28.517	3.538
C	10.282	27.136	3.879
C	8.738	28.944	3.209
C	9.224	26.255	3.751
C	11.565	26.668	4.129
C	7.591	28.094	3.22
O	8.529	30.264	2.89
O	9.461	24.885	3.713
C	7.846	26.674	3.435
O	12.524	27.255	3.561
N	12.035	25.707	4.988
C	6.256	28.581	3.063
C	8.553	24	3.281
O	6.913	25.752	3.116
O	6.05	29.418	2.131
N	5.195	28.198	3.854
C	8.898	22.649	3.188
C	7.202	24.4	2.956
C	8.012	21.868	2.438
C	6.215	23.505	2.442
C	8.402	20.575	1.714
C	6.717	22.278	2.04
C	9.736	20.636	0.84
C	8.623	19.377	2.523
C	7.142	20.343	0.831
C	5.903	21.197	1.311
C	10.364	19.156	0.797
C	9.602	18.549	1.907
C	8.152	18.962	3.773
C	4.993	20.476	2.467
C	4.996	21.843	0.195
C	10.1	18.436	-0.548
C	11.879	19.049	1.199
C	9.827	17.204	2.34
C	8.403	17.653	4.281
C	9.191	16.76	3.515
H	11.504	25.249	5.683
H	12.972	25.519	4.939
H	4.295	28.487	3.643
H	5.362	27.548	4.56
H	9.841	22.407	3.404
H	5.212	23.699	2.315
H	9.649	21.12	-0.114
H	10.405	21.24	1.432
H	7.306	20.778	-0.18
H	6.804	19.368	0.603
H	7.626	19.626	4.315
H	5.529	19.975	3.251
H	4.414	19.686	2.082
H	4.32	21.107	2.951
H	5.439	22.654	-0.358
H	4.043	22.235	0.742
H	4.732	20.97	-0.439
H	9.096	18.631	-0.827
H	10.259	17.396	-0.528
H	10.695	18.856	-1.355
H	12.02	19.461	2.147
H	12.373	19.617	0.386
H	12.248	18.012	1.194
H	10.433	16.564	1.828
O	6.355	42.71	0.451
C	6.118	41.364	0.315
C	6.825	40.514	1.162
C	5.29	40.89	-0.699
C	6.824	39.139	0.851
C	7.522	40.999	2.299
C	5.101	39.554	-1.03
O	4.733	41.865	-1.478
O	7.679	38.235	1.369
C	5.988	38.709	-0.246
O	6.938	41.804	3.104
N	8.837	40.692	2.435
C	4.166	39.156	-1.985
C	7.93	37.007	0.87
O	6.185	37.477	-0.746
O	3.824	39.801	-3
N	3.393	38.027	-1.794
C	8.969	36.228	1.308
C	7.141	36.65	-0.259
C	9.411	35.103	0.582
C	7.536	35.492	-1.005
C	10.551	34.213	0.834
C	8.741	34.854	-0.635
C	11.827	34.97	1.298
C	10.435	33.084	1.777
C	10.709	33.617	-0.646
C	9.428	33.816	-1.502
C	12.698	33.914	1.994
C	11.694	32.85	2.314
C	9.338	32.271	2.006
C	8.633	32.505	-1.655
C	9.716	34.293	-2.973
C	13.758	33.337	1.003
C	13.476	34.442	3.216
C	11.881	31.668	3.018
C	9.557	31.125	2.683
C	10.842	30.713	3.11
H	9.263	40.044	1.828
H	9.378	41.122	3.148
H	2.751	37.758	-2.455
H	3.416	37.524	-1.009
H	9.463	36.43	2.213
H	6.959	35.22	-1.771
H	12.237	35.486	0.479
H	11.526	35.693	2.035
H	11.449	34.192	-1.133
H	10.999	32.541	-0.622
H	8.404	32.481	1.61
H	8.508	32.007	-0.688
H	9.272	31.862	-2.175
H	7.703	32.671	-2.125
H	10.257	33.48	-3.516
H	10.336	35.196	-2.957
H	8.758	34.631	-3.485
H	13.322	32.876	0.085
H	14.336	32.58	1.519
H	14.53	34.02	0.785
H	13.992	35.401	2.956
H	14.168	33.72	3.672
H	12.717	34.712	3.93
H	12.825	31.478	3.405
O	-0.451	53.239	0.193
C	-0.257	52.347	-0.819
C	0.322	51.081	-0.668
C	-0.573	52.834	-2.132
C	0.883	50.439	-1.815
C	0.504	50.534	0.669
C	-0.179	52.092	-3.247
O	-1.069	54.069	-2.344
O	1.662	49.362	-1.744
C	0.573	50.919	-3.116
O	1.208	49.468	0.85
N	-0.044	51.118	1.764
C	-0.555	52.574	-4.55
C	2.353	48.742	-2.73
O	1.175	50.292	-4.17
O	-1.638	53.237	-4.776
N	0.167	52.354	-5.608
C	3.193	47.641	-2.539
C	2.026	49.24	-4.009
C	3.929	47.189	-3.64
C	2.662	48.644	-5.149
C	5.106	46.295	-3.634
C	3.57	47.594	-4.988
C	6.397	47.199	-3.405
C	5.228	45.354	-2.559
C	5.085	45.768	-5.155
C	4.43	46.916	-6.03
C	6.835	47	-1.904
C	6.138	45.749	-1.588
C	4.527	44.122	-2.398
C	3.408	46.352	-7.056
C	5.408	47.913	-6.725
C	8.322	46.682	-1.813
C	6.454	48.196	-0.924
C	6.41	44.878	-0.501
C	5.006	43.198	-1.476
C	5.881	43.614	-0.476
H	-0.381	51.983	1.653
H	-0.064	50.679	2.635
H	-0.006	52.783	-6.427
H	0.943	51.753	-5.485
H	3.383	47.189	-1.65
H	2.424	49.017	-6.059
H	7.283	46.961	-4.12
H	6.189	48.264	-3.724
H	6.045	45.503	-5.512
H	4.481	44.849	-5.23
H	3.844	43.791	-3.039
H	4.027	45.698	-7.705
H	2.757	47.091	-7.619
H	2.741	45.627	-6.567
H	6.256	48.17	-6.094
H	4.946	48.868	-7.145
H	5.884	47.524	-7.638
H	8.619	46.47	-0.803
H	8.857	47.598	-2.14
H	8.679	45.789	-2.429
H	6.71	47.936	0.081
H	5.383	48.451	-1.12
H	7.055	49.028	-1.034
H	7.009	45.147	0.285
C	3.965	60.996	-7.95
C	2.593	61.119	-7.374
C	2.379	60.557	-6.086
C	1.444	61.682	-8.109
C	1.053	60.562	-5.575
C	3.357	60.025	-5.308
C	0.117	61.52	-7.637
C	1.741	62.524	-9.366
O	0.784	60.071	-4.323
C	-0.04	61.014	-6.351
O	3.79	58.847	-5.463
N	3.934	60.831	-4.405
C	-1.102	61.933	-8.305
C	-0.481	59.908	-3.765
O	-1.284	60.722	-5.85
O	-1.494	61.485	-9.424
N	-1.652	63.098	-7.798
C	-0.682	59.363	-2.5
C	-1.555	60.251	-4.576
C	-1.98	59.113	-1.998
C	-2.863	60.055	-4.109
C	-2.49	58.477	-0.761
C	-3.075	59.557	-2.76
C	-1.979	59.158	0.615
C	-1.932	57.104	-0.571
C	-4.032	58.552	-0.923
C	-4.372	59.538	-2.154
C	-1.729	57.978	1.645
C	-1.624	56.743	0.739
C	-1.838	56.178	-1.629
C	-5.431	58.874	-3.079
C	-4.793	60.901	-1.65
C	-0.467	58.266	2.472
C	-2.958	57.693	2.497
C	-1.1	55.422	1.011
C	-1.327	54.933	-1.323
C	-0.952	54.531	-0.052
H	4.29	59.988	-8.04
H	4.676	61.594	-7.333
H	4.051	61.443	-8.92
H	0.825	63.014	-9.737
H	3.59	61.672	-4.1
H	4.684	60.424	-3.985
H	-2.464	63.474	-8.185
H	-1.16	63.503	-7.069
H	0.03	59.228	-1.797
H	-3.633	60.349	-4.653
H	-1.076	59.686	0.344
H	-2.72	59.836	1.088
H	-4.386	57.554	-1.264
H	-4.626	58.749	-0.015
H	-2.257	56.34	-2.592
H	-5.001	58.011	-3.543
H	-5.639	59.592	-3.923
H	-6.449	58.682	-2.495
H	-4.835	61.661	-2.42
H	-4.125	61.364	-0.852
H	-5.797	60.771	-1.252
H	-0.629	59.088	3.127
H	0.429	58.379	1.86
H	-0.357	57.453	3.089
H	-2.861	56.918	3.224
H	-3.892	57.522	1.937
H	-3.111	58.528	3.186
H	-0.736	55.198	1.965
H	2.104	61.882	-10.217
H	2.506	63.301	-9.038
O	40.739	13.653	54.722
C	41.101	13.949	56.009
C	41.722	12.974	56.825
C	41.008	15.328	56.476
C	42.339	13.386	58
C	41.85	11.648	56.341
C	41.476	15.707	57.722
O	40.505	16.218	55.626
O	43.094	12.482	58.674
C	42.161	14.699	58.513
O	40.891	11.026	55.822
N	42.971	10.967	56.361
C	41.273	17.021	58.258
C	43.655	12.862	59.872
O	42.673	15.03	59.743
O	41.827	17.436	59.324
N	40.539	17.953	57.618
C	44.584	12.019	60.485
C	43.348	14.109	60.481
C	45.152	12.456	61.751
C	43.817	14.458	61.753
C	46.208	11.764	62.523
C	44.76	13.659	62.407
C	47.556	11.785	61.713
C	45.951	10.31	62.67
C	46.319	12.597	63.862
C	45.313	13.818	63.755
C	48.077	10.293	61.764
C	46.992	9.496	62.222
C	44.915	9.644	63.334
C	44.143	13.655	64.76
C	46.105	15.134	63.921
C	48.758	9.938	60.381
C	49.271	10.156	62.733
C	46.993	8.086	62.3
C	44.82	8.203	63.414
C	45.884	7.41	62.82
C	43.643	7.502	64.019
C	45.933	5.921	62.751
H	43.735	11.216	56.887
H	42.886	10.116	55.913
H	40.492	18.843	57.987
H	40.105	17.769	56.741
H	44.934	11.154	60.046
H	43.5	15.323	62.107
H	47.331	12.005	60.666
H	48.359	12.551	62.121
H	46.005	11.916	64.642
H	47.413	12.91	64.117
H	44.269	10.24	63.838
H	43.533	12.867	64.612
H	43.544	14.549	64.788
H	44.542	13.551	65.763
H	46.494	15.308	64.94
H	45.528	16.052	63.684
H	46.837	15.107	63.137
H	49.313	9.041	60.365
H	49.411	10.734	60.123
H	47.902	9.86	59.695
H	50.077	10.752	62.431
H	49.601	9.135	62.733
H	48.943	10.305	63.772
H	47.87	7.589	62.059
H	43.902	7.103	65.025
H	43.439	6.594	63.374
H	42.703	7.955	64.135
H	45.703	5.508	63.763
H	46.89	5.531	62.499
H	45.162	5.541	62.114
O	29.934	19.221	52.357
C	31.205	19.531	51.876
C	32.381	18.761	52.153
C	31.319	20.704	51.086
C	33.569	19.247	51.65
C	32.266	17.659	53.015
C	32.628	21.312	50.745
O	30.148	21.318	50.725
O	34.7	18.493	51.781
C	33.726	20.507	51.056
O	31.684	16.648	52.596
N	32.78	17.831	54.223
C	32.719	22.612	50.203
C	35.922	18.918	51.436
O	34.965	20.929	50.723
O	33.701	23.357	50.36
N	31.74	23.162	49.451
C	37.031	18.075	51.47
C	36.127	20.218	50.949
C	38.348	18.55	51.144
C	37.413	20.722	50.645
C	39.602	17.713	51.025
C	38.531	19.868	50.807
C	39.543	16.756	49.785
C	39.688	16.712	52.061
C	40.649	18.813	50.955
C	39.927	20.142	50.454
C	39.502	15.191	50.16
C	39.806	15.384	51.577
C	39.841	16.995	53.467
C	40.421	21.337	51.164
C	40.123	20.214	48.89
C	40.567	14.279	49.354
C	38.073	14.627	49.919
C	40.051	14.322	52.469
C	40.198	15.943	54.332
C	40.371	14.6	53.82
H	33.291	18.553	54.536
H	32.559	17.18	54.899
H	31.771	24.034	49
H	30.937	22.654	49.384
H	36.829	17.097	51.701
H	37.503	21.741	50.408
H	38.661	17.005	49.131
H	40.503	16.931	49.159
H	41.165	18.901	51.904
H	41.367	18.557	50.219
H	39.68	17.978	53.799
H	40.317	21.231	52.22
H	39.819	22.2	50.948
H	41.454	21.523	50.873
H	41.172	20.412	48.649
H	39.518	21.015	48.49
H	39.788	19.268	48.295
H	40.44	13.322	49.789
H	41.594	14.51	49.425
H	40.341	14.212	48.292
H	37.957	14.458	48.9
H	37.242	15.279	50.266
H	37.935	13.768	50.431
H	39.984	13.369	52.128
O	26.257	19.547	40.977
C	25.718	20.226	42.022
C	25.941	19.92	43.377
C	24.923	21.288	41.637
C	25.314	20.651	44.407
C	26.868	18.903	43.752
C	24.312	22.072	42.664
O	24.664	21.509	40.329
O	25.65	20.385	45.719
C	24.483	21.744	44.07
O	27.761	19.067	44.602
N	26.777	17.702	43.254
C	23.531	23.207	42.353
C	25.132	21.209	46.709
O	23.932	22.481	45.106
O	23.79	23.832	41.275
N	22.561	23.714	43.109
C	25.357	20.903	48.006
C	24.324	22.34	46.459
C	25.026	21.745	49.11
C	23.92	23.205	47.471
C	25.153	21.533	50.556
C	24.381	22.973	48.776
C	24.147	20.502	51.074
C	26.426	20.945	50.908
C	24.942	23.01	51.121
C	24.228	23.854	49.938
C	24.922	19.46	51.995
C	26.35	19.868	51.758
C	27.723	21.473	50.53
C	22.692	24.081	50.185
C	24.946	25.203	49.707
C	24.585	19.68	53.501
C	24.748	18.019	51.558
C	27.529	19.29	52.24
C	28.91	20.86	51.022
C	28.79	19.785	51.893
H	26.945	18.843	41.12
H	26.117	17.558	42.588
H	27.408	16.971	43.559
H	22.126	24.562	42.764
H	22.218	23.146	43.839
H	25.818	20.011	48.183
H	23.369	24.05	47.259
H	23.278	20.947	51.605
H	23.771	19.878	50.272
H	24.295	22.958	51.97
H	25.912	23.443	51.382
H	27.806	22.262	49.913
H	22.166	23.181	50.633
H	22.121	24.414	49.297
H	22.535	24.883	50.981
H	25.942	25.051	49.268
H	25.136	25.665	50.703
H	24.334	25.882	49.032
H	23.521	19.458	53.717
H	24.663	20.741	53.747
H	25.112	18.99	54.183
H	25.402	17.741	50.74
H	23.698	17.694	51.356
H	25.011	17.35	52.409
H	27.467	18.473	52.786
O	19.027	23.031	29.767
C	19.22	22.128	30.799
C	20.129	22.405	31.84
C	18.506	20.903	30.757
C	20.462	21.334	32.655
C	20.549	23.73	32.102
C	18.725	19.926	31.712
O	17.656	20.684	29.668
O	21.514	21.414	33.548
C	19.82	20.098	32.586
O	21.626	24.045	32.66
N	19.71	24.772	31.873
C	17.86	18.791	31.746
C	22.1	20.375	34.149
O	20.33	19.046	33.286
O	16.975	18.643	30.907
N	17.81	17.924	32.755
C	23.293	20.57	34.868
C	21.5	19.093	34.059
C	23.969	19.4	35.239
C	22.134	18.007	34.651
C	25.344	19.351	35.876
C	23.396	18.164	35.204
C	26.548	19.697	34.917
C	25.578	20.322	36.965
C	25.373	17.891	36.474
C	24.298	17.101	35.684
C	27.177	21.093	35.26
C	26.596	21.279	36.634
C	24.906	20.434	38.245
C	25.04	16.459	34.47
C	23.598	15.947	36.458
C	26.723	22.244	34.342
C	28.793	21.075	35.363
C	26.983	22.242	37.614
C	25.351	21.399	39.166
C	26.404	22.27	38.887
H	18.835	24.613	31.471
H	19.864	25.656	32.334
H	17.113	17.281	32.85
H	18.484	17.969	33.46
H	23.668	21.496	34.944
H	21.685	17.056	34.581
H	27.282	18.917	35.082
H	26.235	19.668	33.865
H	26.426	17.515	36.477
H	24.997	17.883	37.528
H	24.237	19.767	38.585
H	24.403	15.814	33.897
H	25.919	15.916	34.804
H	25.516	17.195	33.823
H	22.753	15.478	35.868
H	23.187	16.383	37.323
H	24.364	15.213	36.735
H	27.017	22.049	33.273
H	27.079	23.22	34.676
H	25.608	22.311	34.402
H	29.054	20.255	36.003
H	29.091	21.94	35.819
H	29.223	20.968	34.406
H	27.679	22.908	37.343
H	26.789	22.966	39.593
O	19.474	12.586	24.299
C	18.491	13.568	24.426
C	18.78	14.96	24.414
C	17.117	13.134	24.58
C	17.735	15.914	24.45
C	20.143	15.358	24.475
C	16.054	14.094	24.558
O	16.932	11.77	24.707
O	17.968	17.278	24.492
C	16.376	15.442	24.53
O	21.061	14.859	23.76
N	20.58	16.313	25.267
C	14.713	13.626	24.608
C	17.007	18.207	24.611
O	15.425	16.397	24.551
O	13.814	14.407	24.94
N	14.258	12.45	24.097
C	17.197	19.589	24.746
C	15.632	17.743	24.536
C	16.074	20.476	24.749
C	14.525	18.587	24.668
C	16.06	21.863	25.117
C	14.788	19.968	24.782
C	16.897	22.851	24.218
C	16.803	22.065	26.413
C	14.525	22.287	25.218
C	13.71	20.986	24.92
C	17.416	23.983	25.125
C	17.534	23.287	26.438
C	16.744	21.247	27.534
C	12.669	20.699	26.007
C	13.062	21.265	23.496
C	18.796	24.414	24.654
C	16.501	25.279	25.198
C	18.249	23.642	27.584
C	17.517	21.59	28.64
C	18.238	22.791	28.67
H	19.929	16.772	25.892
H	21.491	16.572	25.243
H	13.328	12.213	24.011
H	14.875	11.872	23.785
H	18.148	19.914	24.889
H	13.579	18.224	24.622
H	17.727	22.288	23.672
H	16.322	23.246	23.472
H	14.375	22.603	26.254
H	14.264	23.135	24.604
H	16.173	20.364	27.52
H	12.077	21.548	26.295
H	13.176	20.512	26.944
H	12.027	19.836	25.786
H	13.803	21.613	22.806
H	12.276	22.057	23.605
H	12.512	20.394	23.061
H	19.205	25.246	25.251
H	18.681	24.761	23.596
H	19.48	23.532	24.798
H	15.552	25.08	25.671
H	16.378	25.754	24.188
H	16.952	26.017	25.783
H	18.735	24.485	27.573
O	13.475	3.508	17.404
C	13.833	3.452	18.709
C	14.763	4.451	19.091
C	13.385	2.387	19.507
C	15.233	4.327	20.459
C	15.135	5.553	18.269
C	13.852	2.268	20.814
O	12.429	1.515	18.96
O	16.106	5.245	20.974
C	14.646	3.304	21.304
O	15.517	6.652	18.717
N	15.346	5.368	16.928
C	13.392	1.263	21.658
C	16.379	5.284	22.332
O	14.994	3.335	22.627
O	14.246	0.665	22.31
N	12.154	0.764	21.745
C	17.235	6.231	22.866
C	15.768	4.311	23.223
C	17.406	6.275	24.248
C	15.975	4.382	24.605
C	18.489	6.992	25.111
C	16.776	5.414	25.123
C	19.927	6.479	24.742
C	18.726	8.444	24.827
C	18.006	6.827	26.565
C	17.162	5.473	26.516
C	20.904	7.656	24.403
C	20.015	8.901	24.42
C	17.645	9.369	24.907
C	15.906	5.543	27.478
C	17.988	4.214	26.896
C	22.075	7.701	25.504
C	21.588	7.501	23.016
C	20.315	10.272	24.179
C	17.905	10.74	24.712
C	19.255	11.203	24.351
H	15.242	4.507	16.581
H	15.572	6.048	16.242
H	12.019	-0.047	22.338
H	11.443	1.226	21.224
H	17.664	6.928	22.305
H	15.592	3.694	25.264
H	20.318	5.782	25.437
H	19.828	5.844	23.836
H	18.854	6.766	27.261
H	17.348	7.615	26.916
H	16.679	9.046	25.166
H	16.15	5.887	28.456
H	15.474	4.588	27.656
H	15.192	6.27	27.078
H	17.439	3.222	26.847
H	18.277	4.278	27.919
H	18.91	4.234	26.339
H	21.696	7.866	26.527
H	22.642	8.598	25.364
H	22.639	6.816	25.456
H	21.926	6.535	22.818
H	22.436	8.183	23.049
H	20.992	7.762	22.204
H	21.293	10.476	23.956
O	0.767	1.374	19.312
C	1.645	0.756	18.498
C	3.035	1.021	18.541
C	1.194	-0.145	17.555
C	3.885	0.398	17.581
C	3.628	1.921	19.397
C	2.018	-0.951	16.717
O	-0.15	-0.209	17.436
O	5.241	0.792	17.404
C	3.406	-0.707	16.839
O	3.042	3.038	19.576
N	4.667	1.645	20.122
C	1.462	-1.972	15.912
C	6.13	0.19	16.637
O	4.336	-1.431	16.171
O	2.154	-2.937	15.605
N	0.204	-2.024	15.485
C	7.443	0.642	16.316
C	5.695	-1.068	16.073
C	8.337	-0.194	15.591
C	6.609	-1.882	15.423
C	9.625	0.092	14.976
C	7.983	-1.472	15.209
C	9.365	1.059	13.711
C	10.61	0.892	15.725
C	10.119	-1.308	14.597
C	8.94	-2.322	14.473
C	10.506	2.118	13.688
C	11.125	1.994	14.987
C	11.08	0.712	17.078
C	9.238	-3.627	15.161
C	8.373	-2.563	13.009
C	11.62	1.726	12.635
C	9.994	3.601	13.43
C	12.068	2.876	15.55
C	12	1.621	17.655
C	12.551	2.642	16.832
H	5.129	0.833	19.991
H	5.032	2.265	20.699
H	-0.102	-2.609	14.791
H	-0.368	-1.422	15.868
H	7.738	1.584	16.584
H	6.337	-2.818	15.18
H	9.292	0.524	12.745
H	8.433	1.617	13.852
H	10.759	-1.257	13.71
H	10.873	-1.555	15.41
H	10.748	-0.071	17.658
H	8.461	-4.464	15.033
H	9.468	-3.506	16.196
H	10.154	-4.085	14.743
H	8.188	-1.627	12.474
H	7.425	-3.106	12.934
H	9.156	-3.032	12.426
H	12.49	2.38	12.706
H	11.135	1.937	11.614
H	12.089	0.702	12.75
H	10.815	4.247	13.266
H	9.431	4.08	14.21
H	9.398	3.573	12.471
H	12.488	3.602	14.893
O	-11.897	-4.992	16.65
C	-10.616	-4.546	16.572
C	-9.965	-3.746	17.535
C	-9.99	-4.9	15.363
C	-8.804	-3.06	17.128
C	-10.431	-3.604	18.837
C	-8.743	-4.291	14.954
O	-10.609	-5.678	14.444
O	-8.151	-2.145	17.943
C	-8.216	-3.333	15.853
O	-9.692	-3.304	19.822
N	-11.72	-3.724	19.164
C	-8.094	-4.653	13.745
C	-7.168	-1.35	17.47
O	-7.273	-2.454	15.458
O	-7.926	-5.889	13.562
N	-7.622	-3.699	12.92
C	-6.504	-0.424	18.287
C	-6.79	-1.356	16.128
C	-5.619	0.561	17.715
C	-6.007	-0.395	15.512
C	-4.803	1.637	18.395
C	-5.54	0.704	16.296
C	-5.185	2.178	19.783
C	-3.362	1.188	18.731
C	-4.676	2.719	17.314
C	-4.976	2.036	15.952
C	-3.898	2.583	20.586
C	-2.85	1.874	19.807
C	-2.5	0.405	17.868
C	-3.771	2.058	14.997
C	-6.195	2.832	15.342
C	-3.716	4.168	20.495
C	-3.847	2.038	22.071
C	-1.442	1.89	20.011
C	-1.097	0.38	18.159
C	-0.566	1.192	19.197
H	-12.264	-4.016	18.388
H	-12.042	-3.593	20.063
H	-7.318	-3.904	12
H	-7.766	-2.797	13.137
H	-6.697	-0.334	19.327
H	-5.768	-0.442	14.527
H	-5.941	2.995	19.768
H	-5.712	1.433	20.356
H	-5.339	3.569	17.483
H	-3.691	3.173	17.318
H	-2.782	-0.191	17.075
H	-3.92	1.512	14.059
H	-2.836	1.699	15.371
H	-3.592	3.108	14.746
H	-7.073	2.616	15.951
H	-6.31	2.566	14.366
H	-6.018	3.908	15.256
H	-2.722	4.457	20.856
H	-4.388	4.652	21.28
H	-3.956	4.702	19.573
H	-4.718	2.309	22.704
H	-2.945	2.393	22.53
H	-3.763	0.924	22.005
H	-1.053	2.504	20.744
O	-14.097	-18.015	14.478
C	-13.96	-16.916	13.678
C	-14.014	-15.57	14.112
C	-13.8	-17.217	12.261
C	-13.851	-14.508	13.197
C	-14.243	-15.308	15.502
C	-13.682	-16.108	11.332
O	-13.864	-18.486	11.889
O	-13.907	-13.242	13.712
C	-13.721	-14.796	11.775
O	-14.894	-16.113	16.174
N	-13.635	-14.264	16.154
C	-13.451	-16.424	9.977
C	-13.751	-12.14	12.936
O	-13.485	-13.637	11.055
O	-12.831	-17.42	9.585
N	-13.675	-15.592	8.983
C	-13.897	-10.821	13.431
C	-13.538	-12.366	11.578
C	-13.949	-9.708	12.524
C	-13.451	-11.281	10.713
C	-14.403	-8.295	12.751
C	-13.721	-9.95	11.185
C	-15.867	-8.3	13.39
C	-13.706	-7.508	13.763
C	-14.332	-7.686	11.315
C	-13.741	-8.709	10.343
C	-15.909	-7.255	14.555
C	-14.491	-6.932	14.738
C	-12.354	-7.17	13.681
C	-12.26	-8.35	9.869
C	-14.707	-8.855	9.127
C	-16.592	-5.936	14.046
C	-16.56	-7.944	15.815
C	-13.935	-6.071	15.76
C	-11.849	-6.254	14.624
C	-12.572	-5.815	15.727
H	-13.234	-13.541	15.666
H	-13.667	-14.293	17.132
H	-13.457	-15.93	8.107
H	-14.07	-14.761	9.119
H	-14.105	-10.65	14.435
H	-13.091	-11.453	9.723
H	-16.727	-8.112	12.617
H	-16.083	-9.29	13.752
H	-15.274	-7.387	11.004
H	-13.673	-6.791	11.337
H	-11.674	-7.635	12.99
H	-11.52	-8.143	10.64
H	-12.323	-7.442	9.257
H	-11.885	-9.189	9.286
H	-14.965	-7.94	8.612
H	-15.71	-9.24	9.473
H	-14.355	-9.568	8.439
H	-17.67	-6.036	13.852
H	-16.148	-5.515	13.095
H	-16.476	-5.312	14.893
H	-17.448	-8.375	15.505
H	-16.721	-7.27	16.601
H	-15.867	-8.715	16.232
H	-14.397	-5.588	16.493
C	-22.024	-23.431	5.973
C	-20.773	-23.989	6.539
C	-20.241	-23.379	7.69
C	-20.074	-24.984	5.756
C	-18.997	-23.856	8.158
C	-20.842	-22.37	8.353
C	-18.82	-25.417	6.24
C	-20.638	-25.771	4.566
O	-18.39	-23.399	9.287
C	-18.297	-24.828	7.387
O	-21.881	-22.702	8.968
N	-20.43	-21.101	8.333
C	-17.95	-26.284	5.529
C	-17.124	-23.73	9.685
O	-17.104	-25.196	7.817
O	-17.614	-25.983	4.314
N	-17.46	-27.42	6.062
C	-16.571	-23.205	10.863
C	-16.459	-24.696	8.896
C	-15.261	-23.713	11.278
C	-15.216	-25.198	9.312
C	-14.564	-23.369	12.534
C	-14.627	-24.643	10.499
C	-15.231	-23.971	13.838
C	-14.549	-21.927	12.915
C	-13.174	-23.927	12.145
C	-13.279	-24.988	11.041
C	-15.077	-22.927	15.027
C	-14.701	-21.715	14.284
C	-14.135	-20.832	12.079
C	-12.126	-24.757	9.921
C	-13.297	-26.455	11.611
C	-16.38	-22.723	15.813
C	-13.992	-23.386	16.03
C	-14.55	-20.414	14.846
C	-14.061	-19.58	12.653
C	-14.194	-19.319	14.047
H	-22.782	-24.249	5.875
H	-21.747	-23.126	4.983
H	-22.474	-22.543	6.452
H	-21.697	-25.814	4.62
H	-19.66	-20.969	7.753
H	-20.842	-20.425	8.85
H	-16.896	-28.038	5.543
H	-17.599	-27.705	6.976
H	-17.083	-22.566	11.414
H	-14.799	-25.919	8.81
H	-16.309	-24.187	13.632
H	-14.829	-24.891	14.129
H	-12.462	-23.135	11.753
H	-12.711	-24.371	13.019
H	-13.968	-20.997	11.041
H	-12.064	-23.804	9.432
H	-12.246	-25.492	9.144
H	-11.094	-24.902	10.307
H	-14.018	-26.546	12.35
H	-12.329	-26.537	12.069
H	-13.477	-27.211	10.781
H	-17.278	-22.424	15.125
H	-16.26	-21.951	16.612
H	-16.649	-23.656	16.227
H	-13.022	-23.738	15.591
H	-14.517	-24.179	16.572
H	-13.729	-22.549	16.739
H	-14.697	-20.231	15.823
H	-20.389	-26.83	4.612
H	-20.376	-25.385	3.678
P	21.351	12.506	27.982
O	22.415	13.44	28.132
O	20.104	13.106	27.306
O	20.895	12.091	29.392
O	21.784	11.276	27.182
H	20.168	12.958	26.324
H	20.682	12.973	29.808
H	22.313	10.804	27.896
P	32.754	5.146	43.658
O	32.765	6.114	44.697
O	31.295	4.678	43.561
O	33.841	4.043	43.779
O	32.996	5.938	42.361
H	30.77	5.412	44.013
H	34.689	4.453	43.878
H	32.99	5.348	41.55
P	29.819	16.534	-1.211
O	28.714	15.69	-1.487
O	30.941	15.695	-0.536
O	29.349	17.525	-0.191
O	30.285	17.241	-2.462
H	31.825	15.94	-1.002
H	29.324	16.95	0.565
H	29.505	17.807	-2.654
P	38.19	-5.723	10.017
O	38.267	-6.647	8.908
O	37.515	-6.247	11.29
O	37.49	-4.409	9.482
O	39.565	-5.35	10.544
H	37.989	-7.031	11.576
H	36.724	-4.769	9.113
H	39.917	-6.177	10.982
P	39.628	10.214	27.573
O	39.525	11.613	27.764
O	40.809	9.534	26.851
O	38.338	10.024	26.786
O	39.428	9.519	28.929
H	40.985	10.097	26.106
H	38.196	9.098	26.755
H	39.328	8.624	28.596
P	11.826	-2.168	-22.334
O	12.75	-2.522	-21.249
O	10.716	-3.203	-22.329
O	12.511	-1.964	-23.696
O	11.23	-0.91	-21.828
H	10.996	-3.855	-23.011
H	13.074	-1.165	-23.61
H	10.477	-0.673	-22.492
P	35.719	-5.441	6.443
O	35.74	-6.861	6.794
O	35.121	-5.337	5.025
O	37.217	-5.034	6.502
O	34.931	-4.759	7.587
H	34.829	-4.356	4.967
H	37.647	-5.415	7.269
H	34.796	-3.804	7.336
P	33.638	-2.108	33.095
O	33.405	-2.92	31.902
O	34.167	-2.901	34.307
O	32.318	-1.448	33.571
O	34.641	-1.011	32.723
H	34.329	-2.23	35.088
H	32.584	-0.633	34.162
H	35.504	-1.343	33.04
P	21.489	19.047	10.717
O	21.294	20.525	10.69
O	21.216	18.461	12.101
O	22.981	18.789	10.652
O	20.706	18.261	9.633
H	21.85	18.897	12.726
H	23.282	19.519	10.039
H	19.765	18.072	9.987
P	20.619	23.382	5.164
O	21.972	23.122	5.554
O	20.746	24.03	3.757
O	20.172	24.5	6.14
O	19.703	22.116	4.986
H	21.093	23.343	3.137
H	20.572	25.325	5.807
H	20.023	21.517	4.294
P	-10.962	-12.756	27.895
O	-10.544	-12.417	29.241
O	-11.855	-14.098	27.994
O	-9.675	-13.127	27.183
O	-11.653	-11.54	27.402
H	-11.239	-14.805	28.304
H	-9.997	-13.606	26.467
H	-12.542	-11.537	27.794
P	24.275	47.762	57.266
O	25.384	48.203	58.095
O	24.794	47.11	55.969
O	23.433	48.864	56.736
O	23.307	46.882	57.97
H	25.244	47.826	55.527
H	22.978	49.272	57.519
H	22.398	47.009	57.552
P	2.889	21.143	-8.223
O	4.281	21.091	-8.537
O	2.526	19.774	-7.709
O	2.022	21.305	-9.534
O	2.4	22.266	-7.259
H	3.186	19.584	-7.041
H	1.097	21.165	-9.267
H	2.714	23.192	-7.552
P	37.969	31.368	6.229
O	38.814	31.805	7.351
O	37.536	29.88	6.393
O	38.777	31.438	4.912
O	36.845	32.476	6.114
H	37.01	29.701	5.531
H	39.709	31.317	5.293
H	36.259	32.31	5.375
P	29.687	18.569	-15.387
O	28.454	18.483	-14.619
O	29.685	17.785	-16.672
O	30.78	18.048	-14.446
O	30.053	20.069	-15.664
H	28.881	18.081	-17.191
H	30.522	18.352	-13.595
H	30.473	20.398	-14.803
P	8.143	21.454	24.022
[truncated: 719 more rows]

## Sheet: PIM-COOH
ATOM	X	Y	Z
C	17.857	2.178	-29.157
C	18.268	3.006	-30.246
C	16.748	1.255	-29.293
C	17.627	2.872	-31.536
C	16.162	1.081	-30.562
C	16.298	0.55	-28.135
C	16.597	1.918	-31.654
C	17.95	3.77	-32.553
O	15.252	0.183	-30.831
O	16.988	0.266	-27.167
O	15.038	-0.028	-28.093
O	15.961	1.712	-32.884
O	18.982	4.541	-32.503
O	17.281	3.999	-33.693
C	14.615	0.052	-32.006
C	14.935	0.866	-33.085
C	13.666	-1.046	-32.206
C	14.309	0.708	-34.309
C	12.894	-1.096	-33.412
C	13.235	-0.198	-34.456
C	11.905	-2.122	-33.744
C	12.49	-0.516	-35.697
C	11.367	-1.418	-35.047
C	10.781	-2.204	-32.645
C	12.49	-3.526	-33.952
C	13.284	-1.327	-36.795
C	11.988	0.654	-36.479
C	12.949	-0.656	-38.178
C	12.317	0.624	-37.815
C	11.437	1.822	-35.91
C	11.969	-1.463	-39.091
C	14.3	-0.336	-38.966
C	12.051	1.715	-38.661
C	11.067	2.94	-36.767
C	11.375	2.899	-38.145
O	19.315	3.771	-29.987
O	18.587	2.405	-27.999
C	10.329	4.027	-36.218
C	10.968	3.893	-39.087
H	14.452	0.094	-28.857
H	17.387	4.801	-34.263
H	13.367	-1.575	-31.414
H	14.635	1.242	-35.159
H	10.467	-0.864	-34.776
H	11.086	-2.105	-35.811
H	10.369	-1.183	-32.398
H	11.226	-2.645	-31.781
H	9.846	-2.761	-32.93
H	11.709	-4.103	-34.557
H	12.678	-4.085	-33.066
H	13.401	-3.498	-34.605
H	14.344	-1.243	-36.494
H	13.061	-2.428	-36.819
H	11.16	1.822	-34.967
H	11.116	-1.857	-38.495
H	12.397	-2.37	-39.499
H	11.583	-0.832	-39.945
H	14.163	0.188	-39.949
H	14.808	-1.266	-39.249
H	14.976	0.245	-38.363
H	12.249	1.57	-39.706
H	10.76	4.983	-36.546
H	10.249	3.967	-35.126
H	9.283	3.904	-36.518
H	11.776	4.6	-39.193
H	10.03	4.481	-38.885
H	10.767	3.524	-40.099
C	17.952	8.009	-18.514
C	17.06	8.162	-19.597
C	19.024	7.116	-18.659
C	17.18	7.481	-20.824
C	19.315	6.559	-19.89
C	19.792	6.801	-17.557
C	18.428	6.775	-20.999
C	16.116	7.449	-21.809
O	20.373	5.754	-20.193
O	21.04	6.61	-17.603
O	19.208	6.568	-16.298
O	18.755	6.286	-22.245
O	16.234	6.835	-22.868
O	14.956	8.097	-21.566
C	20.747	5.336	-21.414
C	19.944	5.651	-22.502
C	21.898	4.559	-21.545
C	20.349	5.411	-23.765
C	22.34	4.318	-22.876
C	21.609	4.769	-24.006
C	23.64	3.652	-23.381
C	22.285	4.675	-25.284
C	23.419	3.641	-24.996
C	23.899	2.224	-22.799
C	24.922	4.523	-22.952
C	22.827	6.077	-25.692
C	21.384	4.324	-26.431
C	22.687	6.166	-27.237
C	21.666	5.125	-27.512
C	20.376	3.31	-26.548
C	24.102	5.937	-27.931
C	22.1	7.505	-27.668
C	21.102	4.901	-28.796
C	19.657	3.248	-27.774
C	20.075	3.943	-28.898
O	16.053	9.016	-19.339
O	17.813	8.723	-17.359
H	18.261	6.597	-16.117
H	14.187	8.154	-22.214
H	22.473	4.218	-20.766
H	19.752	5.807	-24.586
H	23.088	2.617	-25.286
H	24.329	3.9	-25.542
H	23.992	2.303	-21.689
H	24.816	1.725	-23.228
H	23.143	1.524	-23.038
H	24.839	5.527	-23.305
H	25.867	4.104	-23.361
H	25.136	4.536	-21.927
H	22.273	6.929	-25.294
H	23.808	6.235	-25.284
H	20.169	2.765	-25.797
H	24.678	5.104	-27.543
H	24.855	6.802	-27.826
H	24.008	5.684	-29.013
H	21.902	7.515	-28.75
H	22.801	8.293	-27.495
H	21.163	7.723	-27.182
H	21.407	5.494	-29.613
C	13.527	11.779	-6.926
C	12.649	10.873	-7.555
C	14.672	12.277	-7.596
C	12.897	10.376	-8.865
C	14.729	12.067	-8.994
C	15.589	13.126	-6.93
C	13.858	11.143	-9.592
C	12.09	9.403	-9.53
O	15.675	12.709	-9.763
O	16.162	14.111	-7.47
O	15.986	12.855	-5.64
O	13.932	11.148	-10.942
O	11.8	9.467	-10.701
O	11.724	8.278	-8.867
C	15.699	12.537	-11.1
C	14.778	11.739	-11.804
C	16.631	13.251	-11.767
C	14.834	11.648	-13.222
C	16.745	13.248	-13.166
C	15.806	12.426	-13.896
C	17.556	14.189	-13.982
C	15.942	12.799	-15.314
C	17.222	13.662	-15.496
C	17.179	15.694	-13.74
C	19.031	14.04	-13.584
C	14.692	13.605	-15.804
C	15.89	11.709	-16.215
C	14.33	13.147	-17.236
C	15.072	11.887	-17.303
C	16.726	10.531	-16.112
C	12.768	12.895	-17.344
C	14.896	14.139	-18.318
C	15.009	10.931	-18.29
C	16.843	9.669	-17.189
C	15.917	9.857	-18.241
O	11.651	10.359	-6.812
O	13.288	12.161	-5.654
H	15.758	12.007	-5.25
H	11.234	7.605	-9.299
H	17.162	13.893	-11.208
H	14.181	11.035	-13.769
H	18.088	13.122	-15.8
H	17.127	14.511	-16.168
H	17.715	16.316	-14.456
H	17.471	16.133	-12.745
H	16.11	15.935	-13.984
H	19.318	12.977	-13.515
H	19.17	14.465	-12.592
H	19.71	14.546	-14.233
H	13.881	13.459	-15.159
H	14.834	14.706	-15.702
H	17.222	10.414	-15.232
H	12.682	12.347	-18.219
H	12.216	13.736	-17.431
H	12.39	12.305	-16.602
H	15.956	14.191	-18.212
H	14.445	15.07	-18.191
H	14.633	13.743	-19.314
H	14.422	10.935	-19.156
C	13.495	10.852	6.091
C	13.239	9.476	5.665
C	13.527	11.951	5.186
C	13.056	9.293	4.29
C	13.065	11.707	3.86
C	13.962	13.196	5.552
C	12.748	10.373	3.462
C	12.959	7.96	3.74
O	12.806	12.733	2.988
O	13.511	14.291	5.198
O	14.958	13.387	6.449
O	12.125	10.246	2.239
O	13.069	7.778	2.512
O	12.654	6.867	4.566
C	12.155	12.556	1.837
C	11.778	11.304	1.413
C	11.878	13.718	1.108
C	11.065	11.151	0.185
C	11.108	13.533	-0.072
C	10.735	12.296	-0.509
C	10.7	14.683	-0.982
C	10.055	12.36	-1.812
C	9.815	13.914	-1.984
C	11.889	15.446	-1.546
C	9.877	15.695	-0.161
C	8.657	11.583	-1.804
C	10.638	11.81	-3.067
C	8.398	10.965	-3.19
C	9.771	10.994	-3.779
C	11.874	12.208	-3.667
C	7.436	11.8	-4.117
C	7.784	9.555	-2.953
C	10.162	10.286	-4.954
C	12.22	11.656	-4.956
C	11.378	10.704	-5.512
O	13.231	8.524	6.631
O	13.759	10.978	7.429
H	15.513	12.614	6.719
H	12.639	5.941	4.275
H	12.186	14.667	1.514
H	10.725	10.234	-0.014
H	10.171	14.322	-2.914
H	8.794	14.208	-1.816
H	12.387	16.026	-0.808
H	11.599	16.077	-2.368
H	12.636	14.765	-1.971
H	9.069	15.156	0.344
H	9.424	16.513	-0.851
H	10.514	16.227	0.529
H	8.767	10.756	-1.074
H	7.762	12.157	-1.497
H	12.511	12.833	-3.196
H	7.948	12.62	-4.567
H	6.591	12.188	-3.54
H	7.01	11.192	-4.943
H	8.491	8.862	-2.418
H	7.427	9.113	-3.865
H	6.851	9.578	-2.39
H	9.508	9.67	-5.459
C	20.879	12.685	16.205
C	21.328	11.518	15.56
C	19.626	13.177	15.9
C	20.63	10.758	14.629
C	18.802	12.34	15.088
C	19.179	14.391	16.464
C	19.275	11.152	14.39
C	21.201	9.699	13.828
O	17.502	12.624	14.826
O	20.049	15.271	16.597
O	17.941	14.491	17.021
O	18.474	10.447	13.53
O	22.32	9.189	14.004
O	20.474	9.034	12.908
C	16.658	11.857	14.091
C	17.13	10.714	13.409
C	15.261	12.258	13.902
C	16.181	9.878	12.782
C	14.369	11.347	13.296
C	14.837	10.156	12.73
C	12.912	11.606	13.311
C	13.681	9.416	12.132
C	12.44	10.295	12.473
C	12.612	13	12.616
C	12.293	11.597	14.759
C	13.582	7.951	12.637
C	13.811	9.265	10.648
C	13.308	7.021	11.396
C	13.491	7.956	10.208
C	14.002	10.317	9.715
C	11.78	6.606	11.519
C	14.164	5.7	11.28
C	13.36	7.659	8.837
C	13.734	10.017	8.388
C	13.452	8.719	7.967
O	22.607	11.031	15.81
O	21.742	13.134	17.205
H	17.358	13.758	16.861
H	21.002	8.305	12.499
H	14.886	13.164	14.352
H	16.512	9.045	12.223
H	11.871	10.564	11.585
H	11.676	9.856	13.099
H	11.556	13.262	12.71
H	12.91	13.116	11.559
H	13.124	13.899	13.159
H	12.554	12.449	15.403
H	12.633	10.714	15.327
H	11.197	11.522	14.661
H	14.573	7.656	12.988
H	12.846	7.885	13.417
H	14.211	11.297	10.026
H	11.158	7.509	11.699
H	11.618	5.806	12.338
H	11.454	6.051	10.646
H	13.776	5.055	10.512
H	14.146	5.118	12.187
H	15.194	6.013	11.051
H	13.239	6.762	8.509
C	22.737	12.258	28.047
C	21.938	11.38	27.267
C	23.635	13.188	27.403
C	21.964	11.361	25.834
C	23.798	13.036	25.963
C	24.354	14.212	28.059
C	23.022	12.083	25.197
C	21.095	10.513	25.09
O	24.677	13.774	25.231
O	23.807	14.993	28.912
O	25.678	14.406	27.828
O	23.257	11.962	23.857
O	20.294	9.748	25.711
O	21.035	10.643	23.744
C	24.895	13.61	23.885
C	24.179	12.625	23.195
C	25.898	14.335	23.242
C	24.541	12.252	21.873
C	26.163	14.033	21.853
C	25.567	12.975	21.187
C	27.153	14.648	20.971
C	26.075	12.605	19.862
C	26.858	13.894	19.582
C	26.948	16.178	20.746
C	28.581	14.296	21.545
C	26.889	11.346	19.827
C	25.009	12.303	18.818
C	26.586	10.491	18.486
C	25.405	11.229	18.023
C	23.789	12.943	18.602
C	26.379	8.967	18.859
C	27.737	10.66	17.444
C	24.617	10.776	16.908
C	22.926	12.472	17.563
C	23.407	11.44	16.738
O	21.102	10.528	27.964
O	22.657	12.17	29.445
H	26.083	13.842	27.139
H	20.427	10.069	23.284
H	26.35	15.107	23.683
H	24.033	11.478	21.469
H	27.807	13.778	19.072
H	26.228	14.637	19.003
H	27.371	16.492	19.896
H	27.401	16.697	21.616
H	25.937	16.406	20.664
H	29.323	14.712	20.896
H	28.669	13.225	21.561
H	28.734	14.715	22.541
H	27.975	11.477	19.844
H	26.656	10.661	20.659
H	23.525	13.733	19.131
H	25.491	8.859	19.593
H	27.297	8.664	19.405
H	26.237	8.276	17.931
H	27.997	11.765	17.343
H	27.556	10.157	16.555
H	28.658	10.277	17.861
H	24.793	9.87	16.413
C	20.462	17.559	38.258
C	19.536	17.868	37.187
C	21.129	16.359	38.378
C	19.219	16.855	36.25
C	20.834	15.409	37.383
C	22.047	16.064	39.447
C	19.864	15.567	36.367
C	18.298	17.1	35.234
O	21.556	14.25	37.419
O	22.842	16.899	39.917
O	22.189	14.82	39.974
O	19.724	14.563	35.462
O	18.207	18.076	34.468
O	17.285	16.192	35.043
C	21.468	13.306	36.46
C	20.441	13.39	35.484
C	22.232	12.132	36.512
C	20.316	12.43	34.47
C	22.026	11.114	35.512
C	21.087	11.263	34.479
C	22.641	9.81	35.493
C	20.973	10.055	33.601
C	22.249	9.299	34.123
C	24.239	9.917	35.633
C	22.082	8.965	36.704
C	19.683	9.259	33.734
C	21.014	10.258	32.144
C	19.308	8.677	32.338
C	20.144	9.479	31.418
C	21.802	11.194	31.488
C	17.825	8.898	31.98
C	19.658	7.173	32.296
C	20.166	9.57	30.027
C	21.87	11.242	30.099
C	21.054	10.385	29.358
O	18.994	19.17	37.111
O	20.69	18.52	39.206
H	21.617	14.047	39.755
H	16.616	16.346	34.306
H	22.957	12.009	37.23
H	19.625	12.523	33.709
H	22.144	8.181	34.069
H	23.109	9.505	33.462
H	24.545	10.205	36.623
H	24.53	10.714	34.957
H	24.671	8.992	35.418
H	22.663	9.108	37.593
H	22.197	7.91	36.489
H	20.998	9.104	36.939
H	19.661	8.481	34.51
H	18.888	9.989	33.99
H	22.358	11.841	32.035
H	17.537	8.656	30.941
H	17.586	9.975	32.044
H	17.147	8.422	32.666
H	20.698	7.129	32.513
H	19.482	6.619	31.307
H	19.059	6.672	33.056
H	19.514	8.994	29.495
C	17.746	20.784	48.897
C	16.497	21.166	48.351
C	18.985	21.027	48.285
C	16.531	21.73	46.988
C	18.947	21.413	46.945
C	20.247	20.622	48.831
C	17.753	21.794	46.301
C	15.282	22.17	46.417
O	20.149	21.651	46.258
O	20.427	20.443	50.05
O	21.228	20.008	48.038
O	17.839	22.195	44.973
O	15.209	22.554	45.241
O	14.138	22.238	47.103
C	20.248	22.097	44.938
C	19.042	22.279	44.24
C	21.486	22.254	44.33
C	19.08	22.678	42.894
C	21.516	22.667	42.954
C	20.367	22.902	42.22
C	22.707	22.861	42.104
C	20.622	23.238	40.797
C	22.157	23.557	40.802
C	23.49	21.499	41.802
C	23.794	23.774	42.806
C	19.754	24.409	40.186
C	20.225	22.097	39.923
C	18.84	23.84	39.045
C	19.28	22.434	38.971
C	20.642	20.773	39.99
C	17.339	23.975	39.434
C	19.116	24.645	37.752
C	18.819	21.478	38.002
C	20.232	19.808	39.038
C	19.351	20.143	37.994
O	15.372	21.071	49.124
O	17.645	19.998	49.986
H	21.176	19.924	47.066
H	13.283	22.472	46.785
H	22.392	22.037	44.818
H	18.2	22.729	42.358
H	22.591	23.234	39.836
H	22.261	24.686	40.829
H	22.923	20.669	42.146
H	24.46	21.392	42.268
H	23.564	21.391	40.76
H	23.254	24.627	43.26
H	24.459	24.125	42.052
H	24.271	23.233	43.578
H	19.209	24.885	40.988
H	20.457	25.113	39.76
H	21.218	20.476	40.764
H	17.061	23.285	40.25
H	16.674	23.787	38.614
H	17.115	24.989	39.815
H	18.511	24.167	36.931
H	20.13	24.514	37.475
H	18.798	25.74	37.867
H	18.135	21.842	37.316
C	23.164	19.24	57.949
C	22.912	20.58	57.455
C	22.154	18.272	57.897
C	21.703	20.877	56.849
C	20.997	18.579	57.126
C	22.281	17.126	58.657
C	20.797	19.823	56.641
C	21.503	22.125	56.273
O	19.929	17.68	57.04
O	21.299	16.512	59.103
O	23.467	16.568	59.022
O	19.579	20.062	55.994
O	21.989	23.197	56.716
O	20.585	22.417	55.325
C	18.811	17.88	56.325
C	18.594	19.176	55.799
C	17.859	16.836	56.174
C	17.477	19.46	55.031
C	16.738	17.105	55.41
C	16.528	18.407	54.843
C	15.591	16.207	55.078
C	15.211	18.496	54.133
C	14.803	16.994	53.996
C	15.9	14.819	54.425
C	14.722	15.994	56.314
C	14.142	19.512	54.729
C	15.405	19.147	52.81
C	13.353	20.066	53.55
C	14.409	20.082	52.501
C	16.51	18.963	51.925
C	12.856	21.527	53.823
C	12.099	19.256	53.053
C	14.261	20.654	51.246
C	16.532	19.813	50.778
C	15.331	20.488	50.38
O	23.936	21.458	57.386
O	24.421	19.012	58.415
H	24.297	16.952	58.735
H	20.638	23.332	55.07
H	18.011	15.966	56.586
H	17.357	20.414	54.65
H	13.743	16.969	54.188
H	14.861	16.657	52.92
H	14.935	14.33	54.217
H	16.387	14.086	55.063
H	16.529	14.938	53.515
H	15.189	15.278	57.035
H	13.762	15.554	55.995
H	14.474	16.974	56.706
H	13.556	19.104	55.599
H	14.679	20.354	55.179
H	17.337	18.38	52.13
H	12.168	21.531	54.675
H	12.354	22.035	53.016
H	13.636	22.204	54.101
H	12.435	18.242	52.767
H	11.665	19.756	52.164
H	11.34	19.145	53.825
H	13.466	21.143	50.963
C	31.922	13.209	56.425
C	31.454	13.925	55.295
C	31.85	13.746	57.775
C	31.022	15.244	55.451
C	31.285	14.985	57.937
C	32.273	13.045	58.931
C	30.937	15.755	56.757
C	30.53	16.081	54.377
O	31.076	15.566	59.208
O	31.38	12.502	59.584
O	33.559	12.665	59.156
O	30.411	16.992	56.961
O	29.623	15.644	53.609
O	31.045	17.245	54.129
C	30.579	16.82	59.293
C	30.247	17.564	58.204
C	30.554	17.382	60.57
C	29.661	18.838	58.398
C	29.968	18.694	60.831
C	29.508	19.433	59.735
C	29.758	19.414	62.111
C	28.846	20.738	60.087
C	28.852	20.625	61.644
C	31.1	19.889	62.732
C	29.037	18.477	63.179
C	29.606	21.982	59.524
C	27.538	20.808	59.398
C	28.545	22.953	58.972
C	27.323	22.06	58.808
C	26.645	19.736	59.13
C	29.043	23.708	57.681
C	28.193	23.974	60.028
C	26.09	22.256	58.1
C	25.422	19.96	58.486
C	25.122	21.221	57.946
C	31.37	13.314	53.941
C	32.199	11.782	56.343
H	34.297	12.92	58.521
H	30.809	17.745	53.313
H	31.01	16.935	61.309
H	29.29	19.323	57.565
H	29.226	21.572	62.091
H	27.812	20.464	62.006
H	30.914	20.466	63.63
H	31.602	20.536	62.031
H	31.714	19.072	63.036
H	29.569	17.545	63.344
H	28.052	18.111	62.861
H	28.848	19.038	64.101
H	30.276	22.532	60.264
H	30.257	21.725	58.696
H	26.866	18.846	59.438
H	28.209	24.3	57.313
H	29.276	23.017	56.932
H	29.912	24.324	57.86
H	27.697	23.522	60.881
H	27.416	24.675	59.709
H	29.069	24.548	60.322
H	25.931	23.18	57.698
H	32.039	12.492	53.929
H	31.636	13.988	53.138
H	30.333	12.961	53.867
H	32.087	11.254	57.324
H	33.214	11.617	55.944
H	31.494	11.367	55.618
C	-21.056	33.369	24.292
C	-22.103	33.479	23.364
C	-21.222	32.841	25.588
C	-23.398	32.998	23.75
C	-22.517	32.369	25.967
C	-20.184	32.832	26.543
C	-23.598	32.456	25.022
C	-24.482	33.187	22.837
O	-22.775	31.656	27.118
O	-20.237	32.143	27.618
O	-18.956	33.434	26.412
O	-24.766	31.782	25.328
O	-25.625	33.291	23.319
O	-24.318	33.389	21.497
C	-23.968	31.082	27.441
C	-25.034	31.155	26.478
C	-24.191	30.388	28.631
C	-26.274	30.529	26.665
C	-25.45	29.712	28.807
C	-26.432	29.81	27.885
C	-25.878	28.832	29.954
C	-27.701	29.059	28.246
C	-27.422	28.828	29.768
C	-25.422	29.446	31.281
C	-25.2	27.441	29.877
C	-27.876	27.79	27.303
C	-28.976	29.774	28.078
C	-29.36	27.633	27.033
C	-29.96	28.89	27.588
C	-29.352	31.017	28.477
C	-29.961	26.328	27.724
C	-29.618	27.457	25.54
C	-31.293	29.239	27.535
C	-30.69	31.418	28.372
C	-31.742	30.513	27.997
O	-21.854	34.064	22.132
O	-19.839	33.918	23.895
C	-31.061	32.781	28.735
C	-33.198	30.786	28.013
H	-18.638	33.82	25.585
H	-25.23	33.582	20.971
H	-23.5	30.198	29.303
H	-27.032	30.674	26.059
H	-27.826	29.655	30.317
H	-27.871	27.932	30.056
H	-25.481	30.541	31.318
H	-24.333	29.249	31.428
H	-26.02	29.028	32.104
H	-24.148	27.556	29.618
H	-25.648	26.806	29.146
H	-25.34	26.819	30.755
H	-27.319	27.815	26.325
H	-27.513	26.924	27.902
H	-28.624	31.646	28.795
H	-29.74	26.285	28.815
H	-29.56	25.403	27.252
H	-31.035	26.382	27.624
H	-29.389	28.343	24.98
H	-30.674	27.349	25.376
H	-29.2	26.531	25.117
H	-32.001	28.568	27.238
H	-31.566	33.374	27.983
H	-30.156	33.414	28.88
H	-31.647	32.831	29.605
H	-33.804	29.918	27.67
H	-33.358	31.592	27.325
H	-33.456	31.189	28.967
C	-14.073	42.639	25.846
C	-15.466	42.788	25.983
C	-13.463	41.494	25.32
C	-16.315	41.887	25.311
C	-14.321	40.605	24.64
C	-12.096	41.223	25.322
C	-15.749	40.854	24.579
C	-17.744	42.099	25.369
O	-13.815	39.469	24.051
O	-11.359	41.437	26.342
O	-11.379	40.796	24.262
O	-16.522	39.946	23.857
O	-18.583	41.488	24.647
O	-18.294	42.97	26.252
C	-14.599	38.613	23.358
C	-15.971	38.879	23.145
C	-14.015	37.51	22.695
C	-16.708	38.118	22.302
C	-14.794	36.688	21.836
C	-16.178	36.988	21.626
C	-14.4	35.492	20.958
C	-16.805	36.095	20.664
C	-15.776	34.912	20.594
C	-13.53	34.498	21.725
C	-13.64	36.007	19.69
C	-17.258	36.787	19.316
C	-18.135	35.591	21.133
C	-18.731	36.488	19.029
C	-19.195	35.673	20.188
C	-18.359	35.002	22.397
C	-18.91	35.55	17.769
C	-19.598	37.747	18.874
C	-20.434	35.018	20.437
C	-19.627	34.516	22.698
C	-20.671	34.545	21.765
O	-15.908	43.931	26.581
O	-13.275	43.637	26.316
H	-11.858	40.428	23.447
H	-19.232	43.16	26.278
H	-12.997	37.3	22.785
H	-17.72	38.257	22.065
H	-15.997	34.097	21.275
H	-15.76	34.493	19.542
H	-12.706	34.973	22.195
H	-12.994	33.761	21.05
H	-14.065	33.862	22.397
H	-13.567	35.206	18.936
H	-12.605	36.433	19.827
H	-14.229	36.782	19.21
H	-17.004	37.908	19.37
H	-16.594	36.326	18.528
H	-17.554	34.749	22.995
H	-18.369	35.964	16.903
H	-19.978	35.419	17.508
H	-18.535	34.569	17.927
H	-20.603	37.47	18.786
H	-19.172	38.285	17.977
H	-19.457	38.385	19.77
H	-21.148	35.029	19.749
C	-5.861	47.289	33.069
C	-6.865	46.391	33.63
C	-6.106	47.93	31.846
C	-8.119	46.116	32.998
C	-7.34	47.627	31.182
C	-5.186	48.941	31.4
C	-8.329	46.773	31.763
C	-9.056	45.246	33.559
O	-7.678	48.326	30.052
O	-3.987	48.746	31.321
O	-5.685	50.168	31.138
O	-9.478	46.705	31.076
O	-8.872	44.723	34.648
O	-10.314	44.945	33.053
C	-8.852	48.215	29.359
C	-9.852	47.371	29.908
C	-9.179	49.052	28.281
C	-11.146	47.311	29.34
C	-10.521	49.038	27.771
C	-11.473	48.186	28.352
C	-11.144	49.892	26.731
C	-12.784	48.407	27.812
C	-12.577	49.301	26.562
C	-11.254	51.347	27.244
C	-10.313	49.886	25.403
C	-13.722	49.097	28.866
C	-13.435	47.158	27.559
C	-15.161	48.44	28.648
C	-14.786	47.176	27.968
C	-12.869	45.983	26.978
C	-15.875	48.075	29.981
C	-16.154	49.375	27.842
C	-15.615	46.025	27.74
C	-13.694	44.837	26.752
C	-15.086	44.941	27.074
O	-6.487	45.879	34.877
O	-4.775	47.547	33.775
H	-6.678	50.303	30.98
H	-10.847	44.284	33.514
H	-8.44	49.701	27.953
H	-11.834	46.677	29.696
H	-12.587	48.694	25.665
H	-13.34	50.019	26.429
H	-10.238	51.679	27.582
H	-11.852	51.391	28.146
H	-11.595	52.047	26.461
H	-9.366	50.425	25.439
H	-11.026	50.292	24.603
H	-10.103	48.878	25.112
H	-13.405	49.003	29.908
H	-13.733	50.119	28.609
H	-11.912	46.014	26.712
H	-16.844	47.608	29.837
H	-16.024	49.05	30.387
H	-15.342	47.448	30.578
H	-15.686	49.855	26.989
H	-16.399	50.255	28.427
H	-17.105	48.803	27.581
H	-16.586	46.043	28.053
C	6.259	44.63	36.063
C	5.506	43.527	35.612
C	5.638	45.898	36.25
C	4.122	43.613	35.424
C	4.223	45.988	36.171
C	6.352	47.079	36.583
C	3.452	44.826	35.789
C	3.462	42.471	34.898
O	3.507	47.11	36.592
O	7.441	46.981	37.139
O	6.125	48.424	36.298
O	2.057	44.943	35.886
O	2.489	42.742	34.185
O	3.972	41.236	34.911
C	2.16	47.125	36.721
C	1.372	46.002	36.351
C	1.576	48.291	37.204
C	-0.011	46.025	36.58
C	0.22	48.209	37.534
C	-0.56	47.113	37.25
C	-0.513	49.251	38.285
C	-1.919	47.208	37.78
C	-1.963	48.744	38.089
C	-0.139	50.657	37.71
C	0.002	49.168	39.826
C	-2.125	46.271	39.006
C	-2.99	46.825	36.839
C	-3.348	45.351	38.686
C	-3.841	45.822	37.392
C	-3.236	47.397	35.562
C	-4.517	45.329	39.749
C	-2.779	43.918	38.512
C	-5.02	45.46	36.752
C	-4.427	46.992	34.953
C	-5.308	46.027	35.493
O	6.261	42.371	35.387
O	7.626	44.531	36.166
H	5.269	48.787	35.856
H	3.445	40.482	34.562
H	2.061	49.194	37.399
H	-0.572	45.194	36.343
H	-2.368	49.375	37.284
H	-2.608	48.869	38.969
H	-0.813	51.356	38.222
H	-0.428	50.607	36.658
H	0.875	50.957	37.818
H	0.987	49.6	39.982
H	0.001	48.097	40.104
H	-0.607	49.739	40.54
H	-1.199	45.766	39.275
H	-2.299	46.8	39.904
H	-2.647	48.121	35.145
H	-4.116	45.058	40.742
H	-5.315	44.662	39.44
H	-4.871	46.377	39.771
H	-3.448	43.225	38.059
H	-2.493	43.506	39.519
H	-1.826	43.936	38.005
H	-5.66	44.739	37.193
C	17.654	45.177	30.878
C	16.597	44.892	29.999
C	17.417	45.192	32.316
C	15.308	44.593	30.434
C	16.144	44.743	32.748
C	18.421	45.542	33.268
C	15.099	44.41	31.844
C	14.301	44.363	29.465
O	15.943	44.492	34.083
O	18.37	45.38	34.508
O	19.471	46.308	32.876
O	13.945	43.89	32.449
O	13.189	43.915	29.74
O	14.382	44.672	28.164
C	14.806	44.051	34.653
C	13.757	43.717	33.811
C	14.726	43.813	36.032
C	12.67	43.007	34.284
C	13.607	43.095	36.543
C	12.599	42.62	35.679
C	13.435	42.427	37.907
C	11.675	41.658	36.33
C	11.969	41.925	37.818
C	13.523	43.518	39.068
C	14.497	41.318	38.227
C	11.818	40.173	35.833
C	10.251	42.005	36.004
C	10.376	39.611	35.572
C	9.513	40.865	35.545
C	9.64	43.291	36.202
C	9.843	38.669	36.733
C	10.195	38.772	34.243
C	8.147	41.022	35.242
C	8.26	43.38	35.91
C	7.562	42.208	35.537
O	16.975	44.871	28.656
O	18.891	45.331	30.395
H	19.546	46.846	32.038
H	13.697	44.685	27.523
H	15.518	44.007	36.622
H	11.897	42.722	33.63
H	11.262	42.61	38.254
H	11.826	41.022	38.353
H	14.249	44.257	38.823
H	13.957	43.108	39.943
H	12.559	43.91	39.405
H	14.101	40.693	39.052
H	15.435	41.77	38.561
H	14.565	40.691	37.346
H	12.437	40.112	35.013
H	12.379	39.598	36.535
H	10.152	44.197	36.522
H	9.968	39.174	37.717
H	10.416	37.761	36.804
H	8.783	38.391	36.565
H	9.141	38.63	34.057
H	10.666	37.846	34.402
H	10.647	39.373	33.425
H	7.642	40.229	34.887
C	27.908	40.598	31.475
C	26.83	39.683	31.391
C	27.867	41.877	30.867
C	25.631	39.998	30.709
C	26.711	42.218	30.143
C	28.989	42.759	30.903
C	25.589	41.301	30.074
C	24.585	39.023	30.603
O	26.584	43.446	29.551
O	29.798	42.749	31.906
O	29.32	43.763	29.98
O	24.535	41.676	29.249
O	23.617	39.265	29.885
O	24.637	37.81	31.221
C	25.457	43.815	28.918
C	24.396	42.927	28.709
C	25.372	45.129	28.483
C	23.296	43.316	27.96
C	24.186	45.564	27.828
C	23.229	44.619	27.459
C	23.931	46.901	27.163
C	22.138	45.186	26.596
C	22.696	46.548	26.231
C	23.581	47.967	28.223
C	25.104	47.275	26.273
C	21.74	44.357	25.331
C	20.826	45.209	27.284
C	20.256	44.739	25.043
C	19.779	45.073	26.366
C	20.524	45.523	28.594
C	19.533	43.537	24.413
C	20.102	45.928	24.069
C	18.402	45.08	26.767
C	19.232	45.276	29.123
C	18.214	45.082	28.161
O	26.96	38.518	32.137
O	29.083	40.232	32.204
H	28.816	43.805	29.112
H	23.968	37.132	31.008
H	26.135	45.778	28.674
H	22.539	42.644	27.802
H	23.028	46.55	25.207
H	21.986	47.361	26.315
H	22.979	47.592	28.972
H	23.085	48.749	27.724
H	24.497	48.256	28.693
H	24.836	48.201	25.68
H	25.333	46.403	25.663
H	25.896	47.592	26.903
H	22.349	44.558	24.415
H	21.832	43.243	25.501
H	21.289	45.919	29.221
H	19.887	43.365	23.376
H	18.491	43.767	24.233
H	19.567	42.626	24.963
H	20.555	45.701	23.088
H	20.517	46.828	24.416
H	19.044	46.113	23.789
H	17.739	44.946	26.003
C	35.646	42.763	39.85
C	34.499	42.405	40.622
C	35.866	42.156	38.631
C	33.626	41.369	40.245
C	34.994	41.155	38.188
C	37.011	42.52	37.844
C	33.843	40.804	38.936
C	32.564	40.839	41.05
O	35.203	40.594	36.947
O	36.862	42.994	36.693
O	38.248	42.274	38.35
O	32.97	39.951	38.403
O	32.51	40.941	42.31
O	31.493	40.286	40.541
C	34.287	39.775	36.425
C	33.106	39.469	37.145
C	34.613	39.007	35.257
C	32.192	38.539	36.631
C	33.727	37.969	34.885
C	32.497	37.763	35.474
C	33.897	37.001	33.723
C	31.665	36.819	34.773
C	32.522	36.202	33.641
C	34.264	37.76	32.426
C	35.107	36.05	34.096
C	31.037	35.682	35.694
C	30.443	37.376	34.166
C	29.64	35.406	35.107
C	29.3	36.59	34.263
C	30.331	38.608	33.486
C	28.526	35.22	36.247
C	29.546	34.145	34.187
C	28.088	36.99	33.625
C	29.156	39.001	32.811
C	28.059	38.161	32.848
O	34.262	43.1	41.764
O	36.487	43.769	40.218
H	38.301	41.896	39.227
H	30.823	39.901	41.155
H	35.437	39.128	34.672
H	31.295	38.281	37.108
H	32.673	35.096	33.805
H	32.027	36.233	32.658
H	34.228	37.13	31.522
H	35.269	38.203	32.512
H	33.589	38.622	32.303
H	36.094	36.484	34.19
H	35.131	35.371	33.277
H	34.886	35.485	34.959
H	31.691	34.719	35.775
H	30.898	36.079	36.7
H	31.148	39.176	33.39
H	28.914	34.622	37.093
H	27.659	34.664	35.832
H	28.13	36.177	36.674
H	30.109	34.339	33.311
H	28.544	33.805	33.922
H	30.038	33.291	34.655
H	27.342	36.294	33.652
C	45.881	44.046	43.07
C	45.064	42.886	43.262
C	45.261	45.305	42.842
C	43.661	42.966	43.365
C	43.839	45.35	42.95
C	46.005	46.43	42.422
C	43.1	44.257	43.324
C	42.776	41.836	43.574
O	43.192	46.531	42.779
O	46.74	46.31	41.424
O	45.966	47.644	43.086
O	41.756	44.425	43.625
O	41.57	41.903	43.825
O	43.245	40.62	43.398
C	41.873	46.723	43.042
C	41.101	45.618	43.493
C	41.198	47.954	42.709
C	39.747	45.834	43.777
C	39.833	48.084	42.934
C	39.124	47.04	43.53
C	38.985	49.257	42.713
C	37.659	47.246	43.566
C	37.551	48.672	42.918
C	39.117	49.78	41.246
C	39.356	50.368	43.748
C	37.071	47.312	44.995
C	36.852	46.178	43.026
C	35.598	46.78	44.987
C	35.702	45.898	43.798
C	37.075	45.501	41.796
C	35.331	46.053	46.335
C	34.45	47.829	44.723
C	34.799	44.832	43.388
C	36.226	44.476	41.399
C	35.018	44.145	42.127
O	45.728	41.733	43.308
O	47.242	43.928	42.926
H	45.491	47.829	43.938
H	42.611	39.901	43.343
H	41.766	48.769	42.404
H	39.256	45.022	44.229
H	37.058	48.413	41.946
H	36.957	49.37	43.485
H	40.057	50.117	41
H	38.388	50.63	41.136
H	38.888	48.917	40.519
H	39.28	49.881	44.745
H	38.644	51.199	43.723
H	40.373	50.778	43.653
H	37.64	46.562	45.586
H	37.154	48.208	45.599
H	37.815	45.697	41.121
H	34.509	45.379	46.225
H	35.108	46.8	47.137
H	36.117	45.378	46.611
H	34.563	48.646	45.47
H	33.462	47.373	44.767
H	34.637	48.351	43.765
H	34.005	44.598	43.96
C	57.391	46.762	45.018
C	56.774	46.424	46.288
C	56.824	46.313	43.796
C	55.643	45.583	46.347
C	55.741	45.41	43.904
C	57.345	46.702	42.574
C	55.101	45.072	45.14
C	54.894	45.412	47.494
O	55.243	44.866	42.774
O	58	47.717	42.399
O	57.182	46.144	41.354
O	54.013	44.135	45.034
O	54.151	44.431	47.709
O	54.864	46.252	48.56
C	54.244	43.996	42.665
C	53.597	43.601	43.859
C	53.887	43.544	41.407
C	52.648	42.61	43.776
C	52.873	42.603	41.357
C	52.279	42.096	42.51
C	52.336	42.056	40.124
C	51.191	41.089	42.192
C	51.252	41.049	40.606
C	51.734	43.157	39.196
C	53.385	41.281	39.328
C	51.383	39.666	42.873
C	49.833	41.409	42.669
C	49.989	39.035	43.158
C	49.114	40.274	42.995
C	49.233	42.695	42.72
C	49.943	38.425	44.599
C	49.494	38	42.112
C	47.699	40.318	43.2
C	47.877	42.76	42.959
C	47.09	41.583	43.116
O	57.346	46.905	47.445
O	58.542	47.54	45.059
H	56.907	45.193	41.231
H	54.305	45.943	49.342
H	54.368	43.883	40.534
H	52.147	42.247	44.602
H	51.325	40.014	40.354
H	50.31	41.303	40.176
H	50.925	43.688	39.664
H	51.454	42.733	38.268
H	52.521	43.834	38.842
H	53.807	40.545	39.984
H	54.137	41.954	38.944
H	53.029	40.723	38.461
H	51.936	38.976	42.249
H	52.039	39.867	43.77
H	49.723	43.577	42.537
H	50.861	37.91	44.737
H	49.047	37.818	44.642
H	49.851	39.174	45.354
H	50.076	37.072	42.164
H	49.604	38.45	41.136
H	48.497	37.761	42.211
H	47.121	39.478	43.311
C	63.312	57.051	42.465
C	62.059	57.327	43.072
C	64.051	55.876	42.867
C	61.481	56.356	43.984
C	63.458	54.95	43.687
C	65.348	55.575	42.445
C	62.181	55.146	44.241
C	60.24	56.603	44.64
O	64.147	53.793	44.092
O	65.565	54.727	41.549
O	66.366	56.375	42.795
O	61.765	54.213	45.147
O	59.214	57.066	44.058
O	60.249	56.578	46.012
C	63.655	52.907	44.954
C	62.415	53.063	45.515
C	64.416	51.751	45.172
C	61.881	52.092	46.381
C	63.799	50.718	45.968
C	62.624	50.923	46.676
C	64.391	49.37	46.11
C	62.269	49.785	47.541
C	63.341	48.675	47.048
C	65.832	49.407	46.817
C	64.496	48.63	44.731
C	62.301	50.032	49.079
C	60.865	49.219	47.366
C	61.061	49.404	49.779
C	60.236	48.962	48.632
C	60.298	48.804	46.176
C	60.197	50.415	50.681
C	61.439	48.118	50.607
C	59.028	48.23	48.62
C	59.123	48.007	46.222
C	58.496	47.672	47.429
C	61.29	58.623	42.737
C	63.889	58	41.433
H	66.336	57.125	43.441
H	59.45	56.891	46.455
H	65.324	51.638	44.819
H	61.002	52.333	46.864
H	63.788	48.038	47.803
H	62.822	47.851	46.467
H	66.526	50.122	46.35
H	66.323	48.484	46.856
H	65.599	49.718	47.822
H	64.904	47.68	44.824
H	65.156	49.177	44.051
H	63.498	48.614	44.289
H	63.255	49.678	49.55
H	62.384	51.11	49.256
H	60.818	48.941	45.316
H	60.713	50.64	51.655
H	59.171	50.005	50.949
H	60.192	51.385	50.196
H	62.376	48.291	51.158
H	61.655	47.23	50.001
H	60.62	47.901	51.334
H	58.597	48.051	49.497
H	61.806	59.391	42.209
H	60.989	59.054	43.712
H	60.405	58.308	42.143
H	64.834	57.519	41.04
H	64.175	58.969	41.838
H	63.285	58.16	40.593
C	-31.29	19.438	29.24
C	-31.891	18.43	30.068
C	-31.486	19.47	27.871
C	-32.608	17.336	29.545
C	-32.35	18.474	27.35
C	-30.856	20.476	27.053
C	-32.826	17.381	28.131
C	-33.056	16.264	30.389
O	-32.616	18.524	26.037
O	-31.51	21.036	26.127
O	-29.549	20.825	27.301
O	-33.57	16.397	27.496
O	-32.515	16.013	31.513
O	-33.926	15.353	29.933
C	-33.23	17.49	25.402
C	-33.731	16.332	26.149
C	-33.514	17.551	24.032
C	-34.319	15.251	25.454
C	-34.116	16.429	23.411
C	-34.568	15.3	24.09
C	-34.363	16.494	21.961
C	-35.252	14.38	23.124
C	-34.831	15.045	21.744
C	-33.034	16.733	21.183
C	-35.481	17.517	21.671
C	-36.776	14.361	23.34
C	-34.854	12.986	23.175
C	-37.278	12.855	23.078
C	-35.967	12.115	23.138
C	-33.577	12.445	23.298
C	-37.997	12.668	21.695
C	-38.22	12.42	24.296
C	-35.83	10.728	23.054
C	-33.381	11.034	23.29
C	-34.518	10.19	23.162
O	-31.808	18.689	31.452
O	-30.66	20.482	29.835
C	-31.97	10.445	23.331
C	-34.309	8.727	22.959
H	-29.043	20.397	27.991
H	-34.171	14.612	30.465
H	-33.281	18.443	23.564
H	-34.526	14.434	26.023
H	-34.004	14.404	21.28
H	-35.559	15.069	20.896
H	-33.21	16.649	20.07
H	-32.316	15.938	21.598
H	-32.704	17.722	21.471
H	-36.323	17.518	22.393
H	-35.697	17.638	20.564
H	-35.04	18.534	21.813
H	-36.95	14.614	24.348
H	-37.226	15.019	22.575
H	-32.813	13.113	23.338
H	-37.275	12.902	20.876
H	-38.899	13.318	21.717
H	-38.396	11.66	21.505
H	-37.779	12.642	25.255
H	-38.52	11.4	24.291
H	-39.039	13.151	24.283
H	-36.619	10.137	22.849
H	-31.811	9.656	24.025
H	-31.258	11.276	23.488
H	-31.7	10.111	22.386
H	-33.548	8.431	22.154
H	-35.25	8.209	22.747
H	-34.008	8.377	23.932
C	-21.054	22.282	36.9
C	-21.428	20.939	36.818
C	-21.81	23.237	36.219
C	-22.593	20.561	36.058
C	-23.027	22.913	35.531
C	-21.382	24.59	36.245
C	-23.437	21.55	35.53
C	-22.865	19.209	35.76
O	-23.854	23.85	34.989
O	-22.064	25.623	36.373
O	-20.045	24.783	36.082
O	-24.669	21.36	35.029
O	-23.601	18.807	34.827
O	-22.331	18.247	36.49
C	-25.065	23.632	34.496
C	-25.598	22.287	34.593
C	-25.903	24.692	34.118
C	-26.964	22.045	34.273
C	-27.279	24.392	33.879
C	-27.778	23.138	33.982
C	-28.316	25.484	33.753
C	-29.262	23.192	33.902
C	-29.539	24.601	33.34
C	-28.037	26.588	32.683
C	-28.591	26.202	35.123
C	-29.785	22.969	35.4
C	-29.903	22.036	33.121
C	-30.554	21.575	35.431
C	-30.508	21.124	33.984
C	-29.879	21.867	31.742
C	-32.012	21.794	35.872
C	-29.911	20.525	36.4
C	-31.097	19.98	33.43
C	-30.552	20.734	31.156
C	-31.173	19.81	32.019
O	-20.798	20.039	37.65
O	-20.034	22.597	37.784
H	-19.546	24.045	35.79
H	-22.524	17.277	36.245
H	-25.533	25.603	34.198
H	-27.332	21.047	34.304
H	-29.528	24.723	32.199
H	-30.534	24.961	33.667
H	-27.766	26.026	31.825
H	-27.184	27.21	32.965
H	-28.91	27.222	32.517
H	-28.906	25.528	35.915
H	-29.456	26.844	34.98
H	-27.79	26.828	35.376
H	-29.058	23.081	36.241
H	-30.507	23.732	35.594
H	-29.386	22.544	31.126
H	-32.707	20.945	35.832
H	-32.474	22.664	35.335
H	-31.916	22.133	36.929
H	-28.796	20.344	36.163
H	-30.384	19.489	36.334
H	-30.104	20.796	37.47
H	-31.513	19.291	34.024
C	-8.778	19.602	39.41
C	-9.515	18.835	38.567
C	-9.351	20.791	39.964
C	-10.842	19.223	38.139
C	-10.746	20.989	39.778
C	-8.577	21.62	40.819
C	-11.496	20.228	38.869
C	-11.585	18.58	37.09
O	-11.404	21.847	40.636
O	-7.612	21.154	41.495
O	-8.887	22.882	41.179
O	-12.851	20.375	38.857
O	-12.627	19.048	36.558
O	-11.004	17.528	36.454
C	-12.77	22.017	40.678
C	-13.491	21.224	39.748
C	-13.325	22.748	41.706
C	-14.887	21.179	39.805
C	-14.749	22.626	41.77
C	-15.485	21.815	40.893
C	-15.617	23.214	42.848
C	-16.882	21.484	41.434
C	-17.03	22.728	42.417
C	-15.313	22.553	44.255
C	-15.484	24.791	42.851
C	-16.873	20.136	42.243
C	-17.951	21.226	40.442
C	-17.657	19.048	41.452
C	-18.342	19.853	40.399
C	-18.524	22.155	39.572
C	-16.729	17.962	40.75
C	-18.629	18.425	42.453
C	-19.24	19.377	39.419
C	-19.475	21.743	38.656
C	-19.859	20.393	38.614
O	-9.017	17.568	38.189
O	-7.607	19.066	39.938
H	-9.625	23.264	40.725
H	-11.403	17.098	35.687
H	-12.727	23.128	42.374
H	-15.363	20.56	39.129
H	-17.49	23.582	41.823
H	-17.755	22.516	43.21
H	-16.059	22.916	45.035
H	-14.308	22.826	44.532
H	-15.303	21.472	44.173
H	-14.537	25.245	42.972
H	-16.21	25.176	43.577
H	-15.796	25.071	41.86
H	-15.865	19.725	42.304
H	-17.316	20.321	43.228
H	-18.224	23.148	39.554
H	-17.256	17.165	40.182
H	-16.125	17.44	41.524
H	-15.97	18.47	40.069
H	-18.064	18.131	43.334
H	-19.111	17.618	41.956
H	-19.466	19.099	42.722
H	-19.461	18.397	39.328
C	3.726	17.377	38.502
C	3.064	17.362	37.206
C	3	17.313	39.703
C	1.662	17.181	37.108
C	1.619	17.12	39.573
C	3.537	17.474	40.998
C	0.896	16.995	38.315
C	1.046	17.24	35.829
O	0.801	17.058	40.708
O	3.127	16.697	41.915
O	4.584	18.266	41.345
O	-0.455	16.706	38.298
O	1.68	16.958	34.803
O	-0.219	17.561	35.662
C	-0.485	16.705	40.639
C	-1.147	16.553	39.411
C	-1.186	16.417	41.84
C	-2.496	16.134	39.35
C	-2.472	15.887	41.778
C	-3.137	15.804	40.568
C	-3.321	15.466	42.931
C	-4.474	15.208	40.663
C	-4.637	15.09	42.218
C	-3.509	16.701	43.88
C	-2.685	14.316	43.721
C	-4.542	13.842	39.918
C	-5.514	16.039	39.98
C	-5.824	13.828	38.951
C	-6.289	15.297	39.035
C	-5.903	17.339	40.259
C	-6.96	12.851	39.424
C	-5.375	13.467	37.513
C	-7.364	15.817	38.253
C	-7.108	17.856	39.663
C	-7.822	17.103	38.703
O	3.894	17.595	36.102
O	5.091	17.444	38.562
H	5.015	18.803	40.627
H	-0.567	17.506	34.738
H	-0.813	16.647	42.784
H	-2.975	16.057	38.422
H	-5.501	15.675	42.558
H	-4.873	14.031	42.513
H	-3.905	17.584	43.348
H	-2.619	16.89	44.511
H	-4.345	16.479	44.567
H	-1.658	14.665	44.032
H	-2.664	13.461	43.074
H	-3.237	14.123	44.616
H	-3.65	13.611	39.374
H	-4.562	13.024	40.632
H	-5.312	17.915	40.878
H	-7.472	12.557	38.499
H	-7.713	13.33	40.047
H	-6.589	11.965	39.948
H	-4.519	13.935	37.143
H	-6.155	13.592	36.727
H	-5.163	12.31	37.511
H	-7.807	15.217	37.574
C	14.183	23.231	41.57
C	13.07	24.034	41.37
C	14.196	21.909	41.097
C	11.989	23.625	40.568
C	13.163	21.498	40.286
C	15.338	21.221	41.444
C	12.017	22.336	39.963
C	10.899	24.462	40.34
O	13.196	20.197	39.901
O	15.976	20.728	40.484
O	15.858	21.005	42.66
O	11.08	21.665	39.212
O	10.112	24.299	39.368
O	10.577	25.498	41.189
C	12.264	19.633	39.073
C	11.141	20.421	38.707
C	12.402	18.295	38.703
C	10.17	19.876	37.867
C	11.369	17.73	37.866
C	10.373	18.512	37.368
C	11.406	16.283	37.447
C	9.658	17.694	36.383
C	10.113	16.234	36.557
C	11.4	15.273	38.722
C	12.72	16.013	36.625
C	9.848	18.355	34.935
C	8.179	17.769	36.523
C	8.499	18.13	34.129
C	7.543	17.854	35.263
C	7.336	17.621	37.639
C	8.55	16.812	33.255
C	8.22	19.439	33.328
C	6.137	17.821	35.037
C	5.891	17.551	37.491
C	5.291	17.612	36.182
O	13.106	25.327	41.899
O	15.261	23.76	42.207
H	15.432	21.41	43.396
H	9.873	26.122	40.988
H	13.234	17.705	38.893
H	9.283	20.381	37.637
H	9.31	15.642	36.924
H	10.371	15.644	35.611
H	11.43	14.291	38.362
H	10.408	15.366	39.17
H	12.196	15.42	39.486
H	12.85	16.887	35.972
H	12.704	15.084	36.003
H	13.561	15.92	37.196
H	10.031	19.499	34.969
H	10.695	17.913	34.38
H	7.764	17.586	38.53
H	7.557	16.561	32.997
H	9.022	15.959	33.808
H	9.118	16.932	32.333
H	9.049	19.633	32.662
H	8.03	20.325	33.892
H	7.283	19.36	32.808
H	5.708	17.98	34.066
C	25.019	27.531	39.809
C	24.015	27.71	38.837
C	24.661	27.396	41.173
C	22.667	27.807	39.211
C	23.287	27.382	41.541
C	25.64	27.361	42.202
C	22.294	27.587	40.572
C	21.66	28.009	38.218
O	22.834	27.171	42.836
O	25.411	27.031	43.373
O	26.922	27.649	41.976
O	21.003	27.645	41.075
O	20.435	27.907	38.374
O	21.914	28.502	36.982
C	21.59	27.201	43.287
C	20.606	27.502	42.354
C	21.198	27.005	44.643
C	19.22	27.599	42.649
C	19.855	27.162	44.994
C	18.892	27.463	44.013
C	19.225	26.991	46.387
C	17.499	27.6	44.638
C	17.67	27.097	46.069
C	19.663	25.61	46.948
C	19.72	28.107	47.368
C	16.996	29.07	44.478
C	16.45	26.859	43.858
C	15.562	29.118	43.931
C	15.39	27.679	43.567
C	16.462	25.538	43.346
C	15.355	30.153	42.774
C	14.575	29.502	45.057
C	14.202	27.185	42.966
C	15.37	25.024	42.65
C	14.218	25.827	42.49
O	24.325	27.848	37.478
O	26.27	27.627	39.329
H	27.342	27.879	41.097
H	21.209	28.847	36.359
H	21.856	26.867	45.345
H	18.521	27.864	41.945
H	17.111	27.736	46.764
H	17.1	26.169	46.082
H	20.764	25.585	47.155
H	19.44	24.82	46.242
H	19.146	25.406	47.9
H	19.319	27.927	48.361
H	19.476	29.171	47.06
H	20.76	28.002	47.527
H	17.181	29.608	45.369
H	17.638	29.587	43.717
H	17.221	24.884	43.446
H	16.223	30.11	42.087
H	15.262	31.262	43.088
H	14.459	29.909	42.249
H	14.796	30.452	45.479
H	14.68	28.846	45.918
H	13.599	29.562	44.65
H	13.357	27.8	42.987
C	36.579	23.938	37.957
C	35.918	23.091	37.045
C	36.009	25.17	38.361
C	34.633	23.458	36.467
C	34.833	25.569	37.673
C	36.602	25.944	39.37
C	34.151	24.761	36.756
C	34.084	22.614	35.476
O	34.296	26.797	37.907
O	37.093	25.383	40.406
O	36.777	27.273	39.253
O	32.916	25.132	36.325
O	32.923	22.796	34.988
O	34.523	21.392	35.213
C	33.086	27.249	37.378
C	32.344	26.366	36.534
C	32.696	28.582	37.542
C	31.126	26.805	35.904
C	31.505	29.012	36.927
C	30.714	28.134	36.135
C	30.98	30.415	37.006
C	29.525	28.866	35.618
C	29.825	30.401	35.967
C	30.499	30.766	38.445
C	32.07	31.562	36.689
C	29.259	28.658	34.142
C	28.226	28.383	36.213
C	27.704	28.651	33.952
C	27.23	28.311	35.266
C	27.948	28.148	37.583
C	27.177	27.62	32.9
C	27.208	30.109	33.632
C	25.885	28.023	35.674
C	26.657	27.809	37.987
C	25.622	27.839	37.05
O	36.52	21.899	36.765
O	37.869	23.589	38.331
H	36.389	27.772	38.469
H	34.122	20.861	34.494
H	33.329	29.226	38.028
H	30.567	26.188	35.337
H	30.088	30.974	35.088
H	28.919	30.851	36.383
H	29.827	31.672	38.505
H	31.278	30.904	39.195
H	29.931	29.951	38.778
H	32.849	31.435	37.396
H	31.69	32.566	36.759
H	32.538	31.388	35.794
H	29.744	29.434	33.599
H	29.631	27.688	33.844
H	28.704	28.154	38.279
H	27.743	27.612	32.026
H	26.111	27.861	32.572
H	27.302	26.554	33.356
H	27.362	30.841	34.404
H	26.129	30.193	33.412
H	27.677	30.627	32.784
H	25.108	28.023	34.981
C	45.444	27.877	34.105
C	44.728	27.221	33.061
C	45.604	27.323	35.332
C	44.151	25.955	33.19
C	45.078	26.029	35.478
C	46.323	27.878	36.419
C	44.375	25.367	34.437
C	43.384	25.253	32.18
O	45.115	25.282	36.619
O	46.797	28.961	36.38
O	46.809	27.274	37.55
O	43.674	24.258	34.723
O	42.596	24.307	32.401
O	43.298	25.777	30.91
C	44.517	24.103	36.927
C	43.63	23.717	35.917
C	44.646	23.444	38.135
C	42.717	22.649	36.168
C	43.774	22.343	38.322
C	42.763	21.938	37.368
C	43.736	21.361	39.445
C	41.933	20.843	37.826
C	42.432	20.513	39.251
C	43.675	21.967	40.915
C	44.97	20.413	39.247
C	42.009	19.511	36.917
C	40.475	21.209	37.751
C	40.653	19.189	36.282
C	39.776	20.261	36.88
C	39.787	22.33	38.216
C	40.773	19.254	34.752
C	40.248	17.755	36.677
C	38.41	20.375	36.601
C	38.498	22.504	37.843
C	37.79	21.539	37.108
O	44.702	27.853	31.801
O	45.99	29.105	33.817
H	46.43	26.383	37.888
H	42.736	25.336	30.229
H	45.361	23.649	38.782
H	42.158	22.319	35.422
H	41.649	20.909	39.908
H	42.548	19.438	39.392
H	44.613	22.424	41.164
H	43.578	21.154	41.615
H	42.874	22.635	41.139
H	44.944	19.607	39.969
H	45.834	20.997	39.337
H	44.992	19.831	38.356
H	42.791	19.831	36.218
H	42.54	18.615	37.382
H	40.28	22.992	38.793
H	41.481	18.53	34.431
H	41.215	20.217	34.515
H	39.839	19.102	34.276
H	39.186	17.552	36.44
H	40.248	17.665	37.779
H	40.925	17.03	36.288
H	37.856	19.731	36.041
C	54.327	34.272	33.239
C	54.484	33.252	32.227
C	53.117	34.908	33.52
C	53.331	32.892	31.415
C	52.025	34.431	32.762
C	53.009	35.935	34.457
C	52.118	33.538	31.67
C	53.417	31.883	30.455
O	50.734	34.802	33.164
O	53.691	35.873	35.514
O	51.98	36.879	34.486
O	50.96	33.077	31.141
O	54.109	30.814	30.553
O	52.653	31.946	29.299
C	49.56	34.434	32.577
C	49.722	33.576	31.525
C	48.29	34.91	32.934
C	48.575	33.184	30.823
C	47.158	34.521	32.234
C	47.35	33.652	31.211
C	45.807	34.867	32.563
C	46.066	33.115	30.746
C	45.06	34.087	31.457
C	45.337	34.433	33.995
C	45.557	36.454	32.518
C	45.846	33.017	29.193
C	45.926	31.707	31.133
C	44.902	31.785	28.939
C	45.223	30.977	30.101
C	46.255	31.109	32.369
C	45.167	31.193	27.528
C	43.325	32.172	29.118
C	44.954	29.633	30.327
C	45.836	29.749	32.615
C	45.229	29.072	31.547
O	55.712	32.689	32.048
O	55.501	34.755	33.815
H	51.265	36.897	33.732
H	52.773	31.252	28.603
H	48.202	35.521	33.653
H	48.675	32.476	30.044
H	44.761	34.828	30.778
H	44.211	33.516	31.847
H	45.56	33.407	34.132
H	44.302	34.462	34.193
H	45.841	35.008	34.775
H	46.05	36.934	31.606
H	45.972	36.906	33.45
H	44.481	36.605	32.468
H	45.439	33.944	28.802
H	46.767	32.812	28.676
H	46.746	31.67	32.987
H	44.997	31.971	26.71
H	44.451	30.402	27.326
H	46.211	30.781	27.453
H	43.054	33.008	28.532
H	43.12	32.376	30.197
H	42.663	31.37	28.796
H	44.491	29.062	29.592
C	56.653	33.12	43.184
C	56.582	31.822	42.648
C	57.425	34.148	42.551
C	56.938	31.672	41.279
C	57.881	33.926	41.237
C	57.765	35.362	43.115
C	57.619	32.698	40.562
C	56.515	30.521	40.554
O	58.533	34.863	40.537
O	58.201	35.409	44.287
O	57.672	36.592	42.532
O	58.023	32.546	39.294
O	55.325	30.142	40.616
O	57.37	29.865	39.74
C	58.941	34.728	39.228
C	58.629	33.55	38.531
C	59.6	35.714	38.539
C	59.005	33.324	37.197
C	59.999	35.531	37.161
C	59.786	34.328	36.509
C	60.692	36.52	36.22
C	60.219	34.281	35.131
C	60.831	35.7	34.868
C	62.105	36.933	36.841
C	59.866	37.813	35.946
C	61.188	33.077	34.786
C	59.061	34.032	34.306
C	60.553	32.382	33.498
C	59.2	32.926	33.454
C	57.838	34.695	34.37
C	60.457	30.829	33.573
C	61.263	32.631	32.203
C	58.071	32.551	32.613
C	56.749	34.28	33.58
C	56.821	33.141	32.736
C	56.143	30.628	43.503
C	55.876	33.555	44.472
H	57.275	36.694	41.648
H	57.133	29.057	39.286
H	59.891	36.582	39.004
H	58.738	32.517	36.755
H	61.938	35.649	34.606
H	60.445	36.219	33.999
H	62.879	36.182	36.771
H	62.017	37.363	37.842
H	62.393	37.73	36.111
H	60.378	38.414	35.281
H	59.728	38.402	36.809
H	58.87	37.675	35.612
H	62.261	33.389	34.74
H	61.165	32.423	35.606
H	57.671	35.506	35.037
H	59.941	30.372	32.713
H	59.855	30.631	34.5
H	61.459	30.388	33.735
H	62.249	32.274	32.14
H	61.302	33.713	32.098
H	60.648	32.375	31.347
H	58.119	31.826	31.955
H	56.553	30.73	44.554
H	56.505	29.737	43.057
H	55.05	30.561	43.46
H	56.542	33.634	45.351
H	55.075	32.811	44.686
H	55.419	34.572	44.284
C	25.158	75.499	3.233
C	24.281	76.548	3.476
C	25.568	75.252	1.889
C	23.948	77.483	2.508
C	25.222	76.167	0.888
C	26.326	74.123	1.616
C	24.436	77.266	1.175
C	23.185	78.651	2.793
O	25.696	76.03	-0.398
O	27.374	73.86	2.25
O	25.845	73.219	0.684
O	24.047	78.115	0.163
O	22.956	79.604	1.975
O	22.668	78.845	4.041
C	25.3	76.889	-1.434
C	24.404	77.898	-1.15
C	25.656	76.641	-2.767
C	23.958	78.793	-2.183
C	25.088	77.445	-3.769
C	24.19	78.505	-3.539
C	25.353	77.235	-5.203
C	23.661	79.107	-4.798
C	24.47	78.328	-5.897
C	24.837	75.806	-5.639
C	26.917	77.286	-5.535
C	23.77	80.668	-4.9
C	22.183	78.871	-4.963
C	22.493	81.151	-5.588
C	21.517	80.005	-5.379
C	21.478	77.654	-4.823
C	22.624	81.205	-7.184
C	21.967	82.53	-4.989
C	20.147	79.945	-5.601
C	20.119	77.528	-5.032
C	19.428	78.683	-5.455
O	23.897	76.756	4.747
O	25.616	74.728	4.257
C	19.372	76.207	-4.935
C	18.012	78.693	-5.854
H	25.057	73.52	0.262
H	22.078	79.602	4.307
H	26.192	75.752	-2.916
H	23.315	79.604	-1.95
H	23.827	77.909	-6.597
H	25.135	78.954	-6.429
H	24.805	75.684	-6.739
H	23.909	75.565	-5.237
H	25.549	75.115	-5.151
H	27.041	77.259	-6.684
H	27.47	76.457	-5.131
H	27.458	78.189	-5.099
H	23.72	80.993	-3.883
H	24.702	81.049	-5.347
H	22.005	76.799	-4.419
H	23.296	81.998	-7.541
H	21.688	81.465	-7.591
H	22.88	80.298	-7.637
H	21.943	82.567	-3.896
H	20.921	82.721	-5.318
H	22.558	83.282	-5.469
H	19.638	80.807	-5.865
H	18.749	75.964	-5.822
H	18.757	76.279	-4.02
H	20.051	75.37	-4.766
H	17.713	79.671	-6.128
H	17.441	78.398	-5.007
H	17.789	78.059	-6.758
C	24.607	65.482	9.358
C	23.513	66.013	8.598
C	25.698	66.305	9.71
C	23.354	67.394	8.284
C	25.556	67.701	9.448
C	26.881	65.776	10.234
C	24.383	68.221	8.775
C	22.271	67.932	7.618
O	26.443	68.619	9.933
O	27.003	64.762	10.989
O	28.067	66.354	9.961
O	24.227	69.566	8.674
O	21.174	67.38	7.535
O	22.238	69.047	6.946
C	26.333	69.967	9.744
C	25.122	70.409	9.165
C	27.333	70.867	10.14
C	24.853	71.828	9.052
C	27.174	72.249	9.807
C	25.956	72.683	9.323
C	28.103	73.348	10.1
C	25.943	74.148	9.234
C	27.449	74.529	9.451
C	29.536	72.997	9.495
C	28.285	73.474	11.657
C	25.018	74.722	10.333
C	25.418	74.68	8.001
C	24.008	75.738	9.688
C	24.356	75.601	8.228
C	25.873	74.39	6.684
C	24.263	77.204	10.174
C	22.472	75.301	9.931
C	23.793	76.24	7.127
C	25.286	75.018	5.586
C	24.283	76.017	5.843
O	22.602	65.119	8.071
O	24.541	64.138	9.642
H	28.204	67.128	9.493
H	21.46	69.352	6.466
H	28.101	70.504	10.579
H	23.944	72.202	8.702
H	27.99	74.797	8.538
H	27.603	75.464	9.991
H	29.458	72.716	8.437
H	30.05	72.112	9.881
H	30.337	73.796	9.695
H	27.364	73.593	12.134
H	28.807	74.452	11.895
H	28.971	72.759	12.053
H	24.506	73.951	10.815
H	25.564	75.273	11.1
H	26.59	73.677	6.527
H	24.151	77.191	11.274
H	23.497	77.875	9.733
H	25.22	77.603	9.785
H	21.803	75.895	9.333
H	22.167	75.352	10.913
H	22.27	74.259	9.61
H	22.993	76.886	7.231
C	28.566	53.676	7.376
C	29.017	54.785	6.624
C	27.714	53.869	8.484
C	28.447	56.068	6.828
C	27.09	55.139	8.602
C	27.466	52.872	9.434
C	27.457	56.244	7.735
C	28.926	57.11	5.992
O	26.09	55.364	9.524
O	27.57	51.634	9.17
O	27.239	53.179	10.744
O	26.712	57.338	7.864
O	28.243	58.127	5.811
O	30.197	57.164	5.517
C	25.35	56.496	9.588
C	25.613	57.524	8.65
C	24.321	56.666	10.529
C	24.704	58.602	8.514
C	23.48	57.81	10.496
C	23.635	58.754	9.4
C	22.394	58.143	11.379
C	22.454	59.622	9.299
C	21.914	59.527	10.792
C	21.278	57.053	11.251
C	22.898	58.3	12.921
C	21.451	59.233	8.193
C	22.728	61.024	8.894
C	20.913	60.515	7.429
C	21.825	61.52	7.914
C	23.666	61.933	9.469
C	20.814	60.337	5.837
C	19.459	60.778	7.859
C	21.756	62.888	7.629
C	23.656	63.288	9.086
C	22.676	63.795	8.21
O	29.962	54.543	5.648
O	28.994	52.436	7.039
H	27.262	54.084	11.098
H	30.507	57.97	4.921
H	24.094	55.942	11.252
H	24.86	59.33	7.811
H	22.25	60.359	11.321
H	20.828	59.627	10.892
H	20.4	57.348	11.812
H	21.741	56.167	11.642
H	20.863	56.757	10.249
H	22.181	58.894	13.453
H	23.787	58.845	12.987
H	23.176	57.306	13.402
H	21.86	58.456	7.52
H	20.668	58.656	8.644
H	24.427	61.464	10.072
H	21.795	59.921	5.525
H	20.595	61.304	5.301
H	20.105	59.589	5.576
H	18.764	60.114	7.271
H	19.201	61.806	7.649
H	19.453	60.557	8.978
H	21.113	63.339	6.961
C	34.376	42.886	8.721
C	34.715	44.016	9.502
[truncated: 5,633 more rows]

## Sheet: PIM-Tz
ATOM	X	Y	Z
C	-4.529	53.797	66.323
C	-5.4	53.697	67.448
C	-3.355	54.5	66.461
C	-4.995	54.256	68.723
C	-2.94	55.033	67.706
C	-2.496	54.59	65.315
C	-3.768	54.869	68.805
C	-5.829	54.155	69.824
O	-1.732	55.652	67.798
N	-1.569	55.543	65.153
N	-2.464	53.919	64.171
O	-3.327	55.509	69.952
N	-5.846	55.001	70.884
N	-6.832	53.279	70.082
C	-1.297	56.267	68.964
N	-1.083	55.468	63.971
N	-1.591	54.447	63.345
C	-2.181	56.231	70.043
N	-6.858	54.706	71.706
N	-7.418	53.629	71.224
C	-0.102	56.962	69.028
C	-1.818	56.836	71.309
C	0.295	57.52	70.25
C	-0.556	57.489	71.396
C	1.532	58.26	70.533
C	0.06	58.174	72.566
C	1.558	58.249	72.131
C	2.733	57.376	69.99
C	1.443	59.73	69.993
C	-0.595	59.546	73.028
C	-0.091	57.343	73.801
C	-0.609	59.64	74.591
C	-0.395	58.186	74.864
C	-0.039	55.938	73.935
C	0.572	60.581	75.034
C	-1.994	60.178	75.098
C	-0.488	57.595	76.17
C	-0.175	55.35	75.235
C	-0.478	56.216	76.334
O	-6.556	52.96	67.289
O	-4.844	53.053	65.222
C	-0.196	53.821	75.246
C	-1.003	55.688	77.613
H	-2.943	53.143	63.939
H	-7.058	52.51	69.507
H	0.489	57.154	68.219
H	-2.374	56.777	72.113
H	2.06	59.119	72.585
H	2.107	57.4	72.398
H	2.78	57.386	68.925
H	2.642	56.369	70.362
H	3.713	57.723	70.321
H	1.485	59.791	68.909
H	2.351	60.255	70.307
H	0.574	60.284	70.385
H	-0.123	60.435	72.549
H	-1.607	59.576	72.67
H	0.137	55.401	73.107
H	1.468	60.362	74.499
H	0.72	60.44	76.125
H	0.324	61.615	74.857
H	-2.396	61.033	74.583
H	-1.916	60.56	76.145
H	-2.725	59.455	74.977
H	-0.493	58.161	77.039
H	-0.97	53.422	75.913
H	0.651	53.32	75.647
H	-0.272	53.365	74.284
H	-0.374	54.917	77.978
H	-2.029	55.407	77.409
H	-1.031	56.386	78.386
C	-3.169	52.929	56.097
C	-4.056	53.96	56.383
C	-3.268	51.663	56.725
C	-5.01	53.713	57.407
C	-4.277	51.486	57.713
C	-2.575	50.544	56.359
C	-5.128	52.567	58.095
C	-5.99	54.67	57.69
O	-4.39	50.339	58.401
N	-2.456	49.421	57.025
N	-1.805	50.434	55.266
O	-6.074	52.241	59.044
N	-7.29	54.607	57.964
N	-5.758	55.993	57.637
C	-5.303	50.122	59.392
N	-1.742	48.664	56.308
N	-1.346	49.261	55.284
C	-6.21	51.129	59.783
N	-7.781	55.802	58.061
N	-6.825	56.663	57.828
C	-5.405	48.897	60.053
C	-7.125	50.928	60.797
C	-6.201	48.737	61.19
C	-7.065	49.776	61.617
C	-6.129	47.629	62.176
C	-7.678	49.57	62.891
C	-7	48.209	63.322
C	-4.654	47.446	62.721
C	-6.811	46.318	61.572
C	-9.205	49.616	63.031
C	-7.333	50.606	63.862
C	-9.524	50.065	64.515
C	-8.317	50.812	64.85
C	-6.164	51.404	63.948
C	-10.859	50.864	64.532
C	-9.663	48.898	65.561
C	-8.037	51.391	66.106
C	-5.946	52.25	65.09
C	-6.874	52.202	66.163
O	-4.09	55.041	55.57
O	-2.247	53.16	55.144
H	-1.642	51.049	54.595
H	-4.881	56.439	57.444
H	-4.707	48.167	59.805
H	-7.77	51.652	61.045
H	-6.401	48.357	64.195
H	-7.718	47.483	63.663
H	-4.16	48.356	63.022
H	-4.143	46.939	61.977
H	-4.742	46.836	63.574
H	-6.115	45.969	60.817
H	-7.741	46.451	61.158
H	-6.868	45.619	62.378
H	-9.594	50.286	62.291
H	-9.731	48.602	62.911
H	-5.517	51.348	63.184
H	-10.752	51.72	63.846
H	-11.004	51.249	65.548
H	-11.631	50.169	64.23
H	-8.723	48.293	65.678
H	-10.368	48.173	65.269
H	-9.934	49.272	66.597
H	-8.625	51.362	66.906
C	-0.171	47.196	49.115
C	-1.591	47.478	49.036
C	0.728	48.255	49.068
C	-2.115	48.763	49.005
C	0.22	49.591	49.272
C	2.126	47.976	48.944
C	-1.178	49.832	49.267
C	-3.539	48.922	48.903
O	1.035	50.644	49.482
N	3.1	48.809	49.275
N	2.733	46.814	48.517
O	-1.626	51.102	49.576
N	-4.56	48.054	49.24
N	-4.254	49.991	48.492
C	0.631	51.922	49.755
N	4.223	48.26	49.057
N	3.966	47.065	48.698
C	-0.757	52.164	49.814
N	-5.675	48.565	48.946
N	-5.562	49.753	48.491
C	1.563	52.919	49.962
C	-1.235	53.436	50.33
C	1.099	54.119	50.433
C	-0.257	54.425	50.602
C	1.992	55.143	50.898
C	-0.458	55.728	51.381
C	1.014	56.105	51.659
C	2.549	55.747	49.605
C	3.077	54.629	51.868
C	-1.311	56.695	50.565
C	-1.315	55.532	52.535
C	-2.175	57.447	51.611
C	-2.289	56.491	52.659
C	-1.248	54.386	53.379
C	-3.577	57.852	51.082
C	-1.327	58.767	52.01
C	-3.292	56.37	53.667
C	-2.193	54.285	54.399
C	-3.255	55.236	54.522
O	-2.394	46.426	48.992
O	0.196	45.867	49.213
H	2.387	45.95	48.259
H	-3.932	50.862	48.17
H	2.549	52.759	49.742
H	-2.214	53.619	50.535
H	1.142	57.151	51.417
H	1.122	56.025	52.747
H	3.096	56.66	49.895
H	1.74	56.159	48.911
H	3.124	55.041	48.96
H	3.896	54.168	51.324
H	2.634	53.921	52.597
H	3.504	55.471	52.386
H	-0.635	57.347	49.991
H	-1.964	56.205	49.789
H	-0.596	53.603	53.204
H	-4.148	56.944	50.788
H	-3.491	58.435	50.228
H	-4.114	58.428	51.821
H	-0.814	59.335	51.241
H	-0.538	58.58	52.668
H	-1.898	59.491	52.591
H	-4.055	57.051	53.824
C	2.312	36.697	42.696
C	1.11	37.231	42.194
C	2.779	37	43.955
C	0.356	38.166	43.012
C	1.973	37.795	44.815
C	4.018	36.592	44.45
C	0.809	38.437	44.281
C	-0.768	38.813	42.452
O	2.307	37.948	46.13
N	4.779	37.157	45.443
N	4.798	35.567	43.985
O	0.074	39.234	45.125
N	-1.516	39.812	42.946
N	-1.418	38.437	41.357
C	1.608	38.847	46.909
N	5.875	36.45	45.563
N	5.936	35.488	44.661
C	0.431	39.461	46.431
N	-2.465	40.094	42.128
N	-2.406	39.284	41.135
C	1.974	39.076	48.269
C	-0.343	40.292	47.264
C	1.125	39.841	49.08
C	-0.063	40.478	48.615
C	1.198	40.063	50.569
C	-0.923	41.075	49.595
C	-0.061	40.87	50.906
C	2.496	40.918	50.918
C	1.215	38.692	51.222
C	-2.364	40.456	49.65
C	-1.172	42.476	49.342
C	-3.387	41.626	49.256
C	-2.507	42.777	49.105
C	-0.196	43.516	49.346
C	-4.038	41.326	47.872
C	-4.524	41.714	50.343
C	-2.947	44.131	48.94
C	-0.617	44.831	49.208
C	-1.994	45.146	49.09
O	0.713	36.831	40.973
O	3	35.75	41.994
H	4.503	34.928	43.339
H	-1.162	37.736	40.753
H	2.78	38.661	48.682
H	-1.181	40.775	46.919
H	0.244	41.8	51.256
H	-0.659	40.326	51.631
H	2.506	41.061	51.981
H	2.679	41.905	50.419
H	3.372	40.276	50.671
H	2.022	38.178	50.81
H	0.303	38.022	51.053
H	1.355	38.718	52.29
H	-2.46	39.537	49.023
H	-2.597	40.071	50.677
H	0.804	43.259	49.356
H	-4.861	41.992	47.725
H	-4.565	40.359	47.825
H	-3.368	41.226	46.985
H	-5.348	42.487	50.123
H	-4.167	42.072	51.271
H	-4.978	40.677	50.388
H	-3.89	44.306	48.752
C	11.627	30.527	37.366
C	11.617	31.819	36.775
C	10.462	30.039	38.045
C	10.48	32.637	36.821
C	9.295	30.826	38.009
C	10.504	28.834	38.818
C	9.344	32.094	37.363
C	10.43	33.946	36.219
O	8.147	30.372	38.601
N	9.567	27.956	38.937
N	11.486	28.469	39.629
O	8.132	32.786	37.315
N	9.333	34.672	35.9
N	11.443	34.68	35.801
C	6.899	31.055	38.569
N	9.949	27.053	39.761
N	11.114	27.359	40.194
C	6.938	32.31	37.847
N	9.714	35.687	35.286
N	11.009	35.736	35.174
C	5.788	30.436	39.095
C	5.67	32.902	37.637
C	4.533	31.074	38.868
C	4.508	32.285	38.144
C	3.25	30.671	39.419
C	3.144	32.831	38.057
C	2.264	31.72	38.726
C	3.215	30.712	40.997
C	2.972	29.225	38.976
C	2.601	33.231	36.616
C	2.808	34.041	38.809
C	1.58	34.372	36.747
C	1.793	34.751	38.15
C	3.23	34.333	40.108
C	1.84	35.654	35.81
C	0.146	33.895	36.515
C	1.079	35.677	38.884
C	2.596	35.332	40.767
C	1.44	35.941	40.216
O	12.692	32.244	36.126
O	12.803	29.788	37.221
H	12.335	28.912	39.817
H	12.334	34.444	35.868
H	5.811	29.537	39.6
H	5.596	33.888	37.083
H	1.461	32.185	39.393
H	1.708	31.218	37.959
H	2.193	30.519	41.254
H	3.359	31.769	41.328
H	3.946	29.95	41.502
H	1.947	29.047	39.276
H	3.669	28.467	39.49
H	3.017	29.147	37.857
H	3.415	33.542	36.029
H	2.308	32.292	36.156
H	4.023	33.864	40.54
H	1.45	36.502	36.286
H	1.347	35.528	34.846
H	2.862	35.768	35.547
H	0.075	32.928	37.052
H	-0.073	33.612	35.515
H	-0.603	34.607	36.799
H	0.292	36.148	38.501
C	9.945	25.562	30.07
C	9.976	26.902	29.677
C	10.879	25.157	31.056
C	10.926	27.844	30.17
C	11.859	26.04	31.542
C	10.827	23.858	31.594
C	11.921	27.378	31.057
C	11.023	29.154	29.671
O	12.863	25.649	32.357
N	10.183	22.78	31.068
N	11.374	23.482	32.757
O	12.972	28.197	31.404
N	12.018	29.742	28.952
N	9.991	30.035	29.599
C	13.882	26.43	32.725
N	10.296	21.834	31.969
N	11.023	22.251	32.942
C	13.946	27.747	32.267
N	11.533	30.879	28.493
N	10.341	31.035	28.83
C	14.833	25.955	33.606
C	14.97	28.592	32.671
C	15.859	26.835	34.099
C	15.871	28.184	33.693
C	17.012	26.486	35.007
C	16.859	28.958	34.481
C	17.654	27.891	35.335
C	16.585	25.755	36.362
C	17.923	25.581	34.197
C	17.757	30.029	33.764
C	15.922	29.802	35.323
C	17.113	31.418	34.024
C	16.008	31.156	34.919
C	14.891	29.368	36.211
C	18.116	32.391	34.702
C	16.785	32.104	32.627
C	14.999	32.079	35.245
C	13.892	30.278	36.569
C	13.894	31.579	36.023
O	9.093	27.314	28.721
O	8.919	24.786	29.696
H	11.965	24.031	33.384
H	9.095	29.91	29.949
H	14.757	25.005	33.959
H	15.024	29.538	32.308
H	18.706	27.852	34.985
H	17.634	28.101	36.346
H	15.687	26.212	36.681
H	17.262	25.762	37.163
H	16.272	24.756	36.17
H	18.291	26.056	33.255
H	17.468	24.632	33.884
H	18.739	25.188	34.83
H	18.779	29.939	34.127
H	17.925	29.719	32.699
H	14.816	28.391	36.418
H	19.137	32.492	34.327
H	18.333	32.091	35.769
H	17.697	33.384	34.86
H	17.734	32.118	32.042
H	16.513	33.133	32.79
H	15.935	31.599	32.07
H	14.936	33.044	34.78
C	7.495	17.838	21.488
C	8.35	18.934	21.307
C	6.429	17.912	22.421
C	8.308	20.072	22.175
C	6.267	19.095	23.187
C	5.435	16.885	22.516
C	7.167	20.155	23.061
C	9.202	21.153	22.05
O	5.25	19.332	24.08
N	4.347	16.917	23.327
N	5.352	15.715	21.823
O	7.097	21.218	23.816
N	8.922	22.452	22.242
N	10.411	21.087	21.568
C	5.103	20.498	24.848
N	3.755	15.82	23.15
N	4.321	15.105	22.265
C	6.08	21.503	24.677
N	10.006	23.082	21.852
N	10.862	22.257	21.446
C	4.093	20.691	25.763
C	6.068	22.645	25.43
C	4.079	21.838	26.567
C	4.995	22.881	26.336
C	3.218	22.187	27.7
C	4.782	24.056	27.153
C	3.951	23.394	28.281
C	3.29	21.076	28.802
C	1.738	22.407	27.21
C	4.061	25.116	26.331
C	6.041	24.739	27.501
C	5.029	26.277	25.996
C	6.135	25.969	26.898
C	7.065	24.26	28.357
C	4.31	27.65	26.299
C	5.478	26.202	24.494
C	7.149	26.883	27.207
C	8.027	25.205	28.746
C	8.107	26.531	28.215
O	9.333	18.829	20.382
O	7.789	16.699	20.743
H	5.982	15.372	21.237
H	10.887	20.301	21.382
H	3.414	19.918	25.919
H	6.862	23.312	25.416
H	4.623	23.164	29.142
H	3.308	24.12	28.67
H	2.736	20.178	28.494
H	2.81	21.383	29.777
H	4.34	20.766	28.938
H	1.687	22.931	26.272
H	1.291	23.014	27.977
H	1.234	21.503	27.13
H	3.61	24.818	25.408
H	3.217	25.466	26.938
H	6.978	23.385	28.745
H	4.815	28.543	25.868
H	4.228	27.808	27.341
H	3.366	27.627	25.89
H	4.688	26.427	23.759
H	5.813	25.211	24.367
H	6.389	26.829	24.249
H	7.177	27.833	26.869
C	8.466	11.813	9.736
C	7.884	13.126	9.882
C	9.012	11.137	10.856
C	7.776	13.726	11.16
C	8.917	11.79	12.121
C	9.596	9.847	10.686
C	8.317	13.068	12.248
C	7.129	14.941	11.333
O	9.463	11.243	13.249
N	9.27	8.83	9.87
N	10.671	9.445	11.362
O	8.453	13.665	13.46
N	6.787	15.801	10.394
N	6.575	15.446	12.465
C	9.564	11.873	14.456
N	10.161	7.942	9.959
N	11.017	8.295	10.893
C	9.02	13.177	14.582
N	6.099	16.769	10.953
N	5.951	16.525	12.249
C	10.253	11.314	15.548
C	9.221	13.971	15.694
C	10.506	12.16	16.623
C	10.104	13.488	16.669
C	11.295	11.753	17.809
C	10.958	14.185	17.679
C	11.314	13.033	18.647
C	10.528	10.59	18.553
C	12.729	11.269	17.515
C	12.199	14.904	16.95
C	10.277	15.351	18.375
C	11.874	16.445	16.8
C	10.839	16.548	17.94
C	9.222	15.316	19.285
C	11.286	16.934	15.43
C	13.175	17.261	17.118
C	10.553	17.77	18.608
C	8.817	16.534	19.859
C	9.555	17.714	19.645
O	7.405	13.749	8.783
O	8.476	11.272	8.483
H	11.156	9.982	11.984
H	6.626	14.999	13.318
H	10.611	10.398	15.532
H	8.915	14.991	15.757
H	12.206	13.103	19.211
H	10.59	13.006	19.393
H	9.55	10.908	18.873
H	11.178	10.384	19.439
H	10.518	9.657	17.994
H	13.314	10.936	18.417
H	13.39	12.035	17.083
H	12.65	10.459	16.793
H	13.105	14.856	17.594
H	12.33	14.523	15.895
H	8.784	14.415	19.513
H	10.51	17.697	15.703
H	10.791	16.057	14.991
H	11.912	17.37	14.767
H	13.914	17.016	16.325
H	13.684	16.886	18.026
H	12.963	18.338	17.205
H	10.956	18.724	18.428
C	5.285	3.78	1.122
C	4.088	4.465	1.249
C	6.489	4.481	1.237
C	3.997	5.806	1.655
C	6.447	5.798	1.726
C	7.733	3.906	0.868
C	5.215	6.424	1.99
C	2.827	6.555	1.749
O	7.607	6.531	1.946
N	8.06	2.634	0.636
N	8.968	4.446	0.709
O	5.213	7.665	2.587
N	2.643	7.591	2.515
N	1.746	6.363	0.953
C	7.618	7.827	2.39
N	9.25	2.461	0.306
N	9.822	3.596	0.346
C	6.362	8.379	2.759
N	1.5	8.09	2.152
N	0.965	7.35	1.245
C	8.812	8.539	2.295
C	6.312	9.767	3.165
C	8.739	9.907	2.602
C	7.537	10.497	3.099
C	9.921	10.83	2.5
C	7.76	11.931	3.505
C	9.337	12.147	3.08
C	11.107	10.311	3.342
C	10.384	10.903	0.982
C	6.791	12.983	2.871
C	7.548	12.124	4.964
C	6.627	14.079	3.953
C	6.938	13.344	5.179
C	8.085	11.379	6.058
C	5.203	14.633	4.037
C	7.716	15.21	3.718
C	6.876	13.852	6.5
C	7.974	11.857	7.372
C	7.354	13.132	7.55
O	2.928	3.688	1.084
O	5.274	2.423	0.853
H	9.14	5.395	0.665
H	1.653	5.704	0.293
H	9.58	8.119	1.837
H	5.403	10.22	3.498
H	9.384	13.016	2.401
H	9.921	12.455	3.972
H	11.947	11.007	3.313
H	11.458	9.332	3.049
H	10.807	10.217	4.41
H	9.603	11.428	0.433
H	10.549	9.865	0.685
H	11.271	11.484	0.985
H	7.121	13.355	1.913
H	5.872	12.505	2.646
H	8.543	10.475	5.905
H	4.439	13.798	4.129
H	5.055	15.086	3.057
H	5.026	15.411	4.848
H	7.517	15.778	2.853
H	8.716	14.829	3.668
H	7.719	15.959	4.515
H	6.503	14.816	6.653
C	7.819	-6.329	6.118
C	7.334	-5.213	6.907
C	7.69	-6.296	4.696
C	6.525	-4.22	6.315
C	6.842	-5.351	4.123
C	8.591	-7.022	3.886
C	6.175	-4.367	4.914
C	5.944	-3.151	6.981
O	6.674	-5.27	2.743
N	9.849	-7.324	4.179
N	8.431	-7.51	2.661
O	5.346	-3.518	4.247
N	5.983	-1.897	6.633
N	5.18	-3.209	8.082
C	5.758	-4.433	2.142
N	10.385	-7.9	3.092
N	9.502	-8.039	2.15
C	4.942	-3.564	2.938
N	5.209	-1.203	7.423
N	4.717	-1.995	8.305
C	5.572	-4.443	0.741
C	3.948	-2.76	2.398
C	4.518	-3.587	0.176
C	3.719	-2.804	1
C	4.261	-3.324	-1.252
C	2.855	-1.957	0.214
C	2.969	-2.402	-1.238
C	4.077	-4.571	-2.169
C	5.449	-2.539	-1.906
C	1.323	-2.043	0.646
C	3.056	-0.41	0.472
C	0.63	-0.647	0.248
C	1.818	0.265	0.489
C	4.266	0.251	0.608
C	-0.626	-0.346	1.18
C	0.123	-0.498	-1.259
C	1.705	1.669	0.61
C	4.116	1.673	0.687
C	2.909	2.381	0.783
C	7.711	-5.046	8.375
C	8.438	-7.515	6.783
H	7.58	-7.546	2.214
H	4.993	-4.008	8.58
H	6.065	-5.111	0.127
H	3.418	-2.146	3.014
H	2.156	-2.94	-1.693
H	3.184	-1.494	-1.854
H	4.808	-5.351	-1.787
H	4.36	-4.386	-3.223
H	3.077	-4.97	-2.158
H	6.388	-3.119	-1.798
H	5.619	-1.598	-1.352
H	5.326	-2.358	-2.954
H	0.811	-2.815	0.091
H	1.31	-2.294	1.741
H	5.183	-0.241	0.61
H	-0.883	0.719	1.131
H	-0.45	-0.723	2.235
H	-1.427	-0.985	0.823
H	-0.433	0.454	-1.417
H	-0.528	-1.331	-1.672
H	1.01	-0.534	-1.818
H	0.802	2.181	0.622
H	8.073	-4.069	8.679
H	8.448	-5.709	8.775
H	6.796	-5.136	8.973
H	9.434	-7.265	7.179
H	8.503	-8.325	6.151
H	7.821	-7.926	7.625
C	-13.511	24.069	34.59
C	-13.905	23.679	35.885
C	-14.444	24.263	33.55
C	-15.285	23.364	36.159
C	-15.777	24.015	33.829
C	-14.158	24.626	32.228
C	-16.222	23.492	35.03
C	-15.755	22.944	37.425
O	-16.83	24.288	32.967
N	-14.837	25.008	31.19
N	-12.907	24.485	31.674
O	-17.513	23.119	35.202
N	-15.128	23.277	38.548
N	-16.841	22.238	37.725
C	-18.17	24.056	33.206
N	-14.125	25.192	30.172
N	-12.872	24.874	30.462
C	-18.488	23.346	34.332
N	-15.882	22.831	39.522
N	-16.89	22.194	38.997
C	-19.208	24.469	32.35
C	-19.822	22.958	34.626
C	-20.577	24.097	32.55
C	-20.832	23.339	33.712
C	-21.757	24.448	31.699
C	-22.31	23.121	33.864
C	-22.911	23.725	32.495
C	-22.105	26.022	31.78
C	-21.636	23.97	30.179
C	-22.708	21.635	34.068
C	-22.988	23.797	35.027
C	-24.015	21.661	35.021
C	-23.952	22.992	35.654
C	-22.747	25.053	35.543
C	-25.235	21.327	34.166
C	-23.909	20.574	36.123
C	-24.689	23.442	36.788
C	-23.342	25.532	36.727
C	-24.314	24.704	37.369
O	-12.981	23.602	36.856
O	-12.192	24.225	34.363
C	-22.945	26.875	37.266
C	-24.929	25.052	38.652
H	-12.119	24.092	32.068
H	-17.488	21.862	37.127
H	-18.917	25.078	31.569
H	-20.06	22.41	35.493
H	-23.262	22.911	31.927
H	-23.819	24.366	32.657
H	-22.199	26.423	32.807
H	-23.051	26.19	31.322
H	-21.252	26.565	31.235
H	-22.648	24.178	29.755
H	-21.503	22.882	30.236
H	-20.779	24.383	29.68
H	-22.851	21.041	33.179
H	-21.948	21.07	34.639
H	-21.979	25.609	35.003
H	-25.351	21.985	33.266
H	-26.085	21.525	34.752
H	-25.316	20.293	33.849
H	-24.798	20.564	36.756
H	-22.993	20.808	36.739
H	-23.825	19.556	35.788
H	-25.471	22.901	37.197
H	-22.694	26.761	38.298
H	-23.828	27.576	37.25
H	-22.104	27.321	36.686
H	-25.359	26.012	38.569
H	-24.191	25.037	39.397
H	-25.651	24.365	39.001
C	-7.588	19.266	28.86
C	-7.98	18.325	29.859
C	-7.055	20.502	29.145
C	-7.847	18.676	31.209
C	-6.972	20.904	30.527
C	-6.61	21.398	28.15
C	-7.358	19.976	31.53
C	-8.256	17.802	32.248
O	-6.52	22.14	30.94
N	-5.744	22.456	28.299
N	-6.909	21.468	26.852
O	-7.32	20.403	32.827
N	-7.885	17.769	33.507
N	-8.968	16.663	32.072
C	-6.584	22.608	32.16
N	-5.495	22.98	27.121
N	-6.281	22.423	26.231
C	-7.033	21.691	33.136
N	-8.328	16.683	34.05
N	-8.99	15.963	33.176
C	-6.318	23.972	32.529
C	-7.196	22.108	34.444
C	-6.61	24.392	33.834
C	-7.093	23.436	34.774
C	-6.249	25.725	34.43
C	-7.51	24.168	35.945
C	-6.948	25.656	35.811
C	-6.739	26.897	33.49
C	-4.735	25.796	34.64
C	-7.042	23.627	37.261
C	-8.949	24.092	36.129
C	-8.186	23.619	38.325
C	-9.376	23.792	37.43
C	-9.913	24.177	35.101
C	-8.281	22.273	39.197
C	-8.266	24.838	39.323
C	-10.746	23.671	37.783
C	-11.251	24.094	35.409
C	-11.672	23.801	36.72
O	-8.5	17.142	29.441
O	-7.721	18.93	27.564
H	-7.428	20.825	26.407
H	-9.577	16.437	31.336
H	-5.961	24.608	31.837
H	-7.486	21.429	35.157
H	-7.774	26.377	35.904
H	-6.257	25.801	36.615
H	-6.063	27.021	32.645
H	-6.772	27.849	34.027
H	-7.771	26.701	33.1
H	-4.188	26.226	33.856
H	-4.326	24.803	34.886
H	-4.584	26.547	35.491
H	-6.712	22.575	37.112
H	-6.176	24.133	37.664
H	-9.594	24.321	34.177
H	-7.565	22.142	40.011
H	-8.265	21.366	38.596
H	-9.24	22.274	39.719
H	-7.415	24.899	40.004
H	-9.138	24.802	39.95
H	-8.368	25.766	38.823
H	-11.027	23.556	38.755
C	-2.391	19.691	20.669
C	-1.979	19.391	21.979
C	-3.403	19.023	20.043
C	-2.633	18.39	22.775
C	-4.254	18.284	20.842
C	-3.603	19.115	18.633
C	-3.799	17.872	22.166
C	-2.308	18.065	24.086
O	-5.528	17.9	20.514
N	-2.97	19.753	17.66
N	-4.512	18.314	18.049
O	-4.63	17.021	22.881
N	-1.201	18.315	24.783
N	-3.084	17.425	25.017
C	-6.431	17.26	21.245
N	-3.469	19.43	16.531
N	-4.361	18.484	16.763
C	-5.939	16.707	22.496
N	-1.396	17.829	25.997
N	-2.549	17.32	26.164
C	-7.849	17.257	21.014
C	-6.798	15.987	23.412
C	-8.709	16.795	22.04
C	-8.197	16.086	23.164
C	-10.213	17.009	22.069
C	-9.276	15.708	24.032
C	-10.587	16.324	23.416
C	-10.838	16.27	20.852
C	-10.666	18.457	22.166
C	-9.379	14.13	24.28
C	-9.005	16.239	25.388
C	-9.707	13.99	25.819
C	-9.364	15.301	26.363
C	-8.525	17.525	25.729
C	-8.76	12.947	26.562
C	-11.196	13.651	26.097
C	-9.267	15.652	27.735
C	-8.25	17.791	27.152
C	-8.693	16.858	28.114
O	-1.019	20.183	22.521
O	-1.831	20.787	20.126
H	-5.164	17.726	18.408
H	-4.035	17.212	24.854
H	-8.23	17.774	20.274
H	-6.432	15.55	24.254
H	-11.331	15.464	23.315
H	-10.974	17.07	24.126
H	-11.928	16.255	20.963
H	-10.434	15.301	20.762
H	-10.663	16.887	19.907
H	-10.315	19.012	23.008
H	-11.728	18.61	22.189
H	-10.287	19.094	21.338
H	-10.165	13.631	23.661
H	-8.453	13.646	24.028
H	-8.403	18.284	25.072
H	-9.164	12.741	27.511
H	-7.743	13.232	26.688
H	-8.849	12.048	25.985
H	-11.343	12.612	25.916
H	-11.915	14.283	25.569
H	-11.429	13.875	27.093
H	-9.456	14.976	28.472
C	6.619	22.056	13.384
C	6.874	21.084	14.406
C	5.505	22.937	13.479
C	6.175	21.182	15.622
C	4.723	22.954	14.703
C	5.112	23.74	12.405
C	5.146	22.214	15.772
C	6.544	20.32	16.753
O	3.618	23.747	14.933
N	5.715	23.811	11.206
N	4.099	24.513	12.315
O	4.416	22.359	16.965
N	6.601	20.742	18.006
N	6.946	19.066	16.713
C	2.915	23.933	16.088
N	4.996	24.605	10.445
N	3.985	25	11.124
C	3.37	23.197	17.212
N	6.937	19.75	18.668
N	7.215	18.661	17.946
C	1.893	24.925	16.284
C	2.855	23.323	18.502
C	1.415	25.138	17.598
C	1.879	24.342	18.661
C	0.388	26.142	18.124
C	1.23	24.649	19.899
C	0.109	25.713	19.556
C	-0.903	26.018	17.202
C	0.919	27.564	18.119
C	2.231	25.065	21.042
C	0.596	23.488	20.543
C	1.955	24.188	22.326
C	0.978	23.231	21.813
C	-0.305	22.586	19.948
C	3.2	23.442	22.791
C	1.302	24.985	23.562
C	0.459	22.146	22.551
C	-0.902	21.568	20.653
C	-0.477	21.287	21.93
O	7.997	20.278	14.2
O	7.537	22.258	12.392
H	3.406	24.728	13.022
H	7.065	18.498	15.965
H	1.529	25.482	15.5
H	3.238	22.767	19.29
H	-0.898	25.363	19.744
H	0.134	26.567	20.162
H	-1.559	26.771	17.48
H	-1.315	25.036	17.303
H	-0.67	26.022	16.137
H	0.166	28.283	18.49
H	1.093	28.001	17.198
H	1.807	27.576	18.739
H	3.289	25.041	20.849
H	1.993	26.046	21.32
H	-0.544	22.715	18.976
H	3.164	23.084	23.812
H	4.146	24.077	22.946
H	3.474	22.691	22.032
H	1.904	25.774	23.882
H	1.032	24.38	24.335
H	0.363	25.451	23.175
H	0.802	21.949	23.504
C	13.15	21.474	2.133
C	12.622	20.173	2.483
C	13.125	22.544	3.066
C	12.035	19.954	3.776
C	12.719	22.282	4.382
C	13.399	23.871	2.664
C	12.219	21.008	4.733
C	11.394	18.726	4.014
O	12.705	23.256	5.323
N	13.64	24.353	1.466
N	13.117	24.944	3.413
O	11.889	20.725	6.025
N	11.382	17.6	3.313
N	10.641	18.471	5.09
C	12.46	22.94	6.652
N	13.616	25.637	1.521
N	13.291	25.965	2.668
C	12.071	21.603	7.028
N	10.762	16.699	3.96
N	10.334	17.267	5.011
C	12.701	23.863	7.665
C	11.82	21.189	8.378
C	12.501	23.492	9.045
C	12.167	22.16	9.365
C	12.61	24.339	10.266
C	12.266	21.909	10.817
C	12.652	23.299	11.443
C	11.297	25.313	10.306
C	13.787	25.333	10.357
C	13.332	20.771	11.132
C	11.006	21.423	11.414
C	12.594	19.849	12.211
C	11.201	20.385	12.332
C	9.733	22.012	11.373
C	12.5	18.373	11.808
C	13.435	19.922	13.552
C	10.193	19.928	13.237
C	8.721	21.611	12.301
C	8.938	20.547	13.235
O	12.697	19.192	1.52
O	13.736	21.648	0.879
H	12.791	24.993	4.384
H	10.416	18.987	5.854
H	13.042	24.794	7.42
H	11.488	20.27	8.493
H	11.981	23.613	12.164
H	13.637	23.379	11.847
H	11.365	26	11.073
H	10.352	24.804	10.45
H	11.098	25.847	9.359
H	13.716	26.044	11.146
H	13.778	25.85	9.421
H	14.705	24.919	10.451
H	13.76	20.28	10.257
H	14.203	21.246	11.591
H	9.484	22.747	10.72
H	11.795	18.262	10.952
H	12.142	17.616	12.535
H	13.449	17.99	11.45
H	13.15	19.147	14.229
H	13.272	20.884	14.029
H	14.522	19.842	13.439
H	10.283	19.082	13.865
C	23.92	19.702	-3.355
C	23.59	18.576	-2.55
C	22.874	20.475	-3.866
C	22.247	18.202	-2.348
C	21.539	20.148	-3.623
C	23.071	21.459	-4.832
C	21.21	18.97	-2.945
C	21.878	17.013	-1.678
O	20.532	20.849	-4.185
N	24.17	21.541	-5.639
N	22.392	22.624	-5.053
O	19.884	18.719	-2.653
N	22.502	16.46	-0.637
N	20.866	16.195	-1.953
C	19.218	20.548	-4.092
N	24.099	22.707	-6.273
N	22.998	23.331	-5.936
C	18.831	19.404	-3.268
N	21.878	15.393	-0.314
N	20.891	15.198	-1.089
C	18.191	21.349	-4.646
C	17.507	19.106	-3.056
C	16.849	21.043	-4.328
C	16.477	19.906	-3.538
C	15.644	21.589	-4.993
C	15.007	19.631	-3.534
C	14.408	20.805	-4.432
C	15.425	23.11	-4.68
C	15.738	21.444	-6.556
C	14.497	18.256	-4.052
C	14.517	19.681	-2.2
C	13.875	17.463	-2.917
C	13.887	18.486	-1.849
C	14.499	20.793	-1.269
C	12.387	17.086	-3.172
C	14.792	16.235	-2.458
C	13.309	18.278	-0.596
C	13.844	20.621	-0.03
C	13.341	19.326	0.335
O	24.542	17.751	-1.95
O	25.222	19.964	-3.552
H	21.482	22.838	-4.689
H	20.155	16.229	-2.672
H	18.445	22.115	-5.272
H	17.241	18.203	-2.636
H	13.81	20.422	-5.264
H	13.708	21.443	-3.869
H	15.087	23.21	-3.608
H	14.698	23.528	-5.37
H	16.393	23.641	-4.816
H	15.978	20.439	-6.915
H	16.489	22.092	-6.996
H	14.81	21.749	-7.017
H	13.875	18.346	-4.887
H	15.317	17.736	-4.404
H	14.91	21.682	-1.509
H	11.864	16.729	-2.213
H	12.281	16.231	-3.925
H	11.854	17.974	-3.563
H	15.797	16.62	-2.13
H	14.961	15.603	-3.333
H	14.42	15.684	-1.66
H	12.776	17.439	-0.35
C	27.238	20.35	-11.897
C	26.036	19.833	-11.295
C	28.405	20.419	-11.142
C	26.02	19.411	-9.955
C	28.395	19.926	-9.789
C	29.689	20.823	-11.693
C	27.25	19.34	-9.251
C	24.845	18.961	-9.313
O	29.502	20.121	-8.955
N	30.818	20.578	-11.063
N	30.129	21.366	-12.865
O	27.348	18.761	-7.977
N	24.065	17.912	-9.647
N	24.513	19.441	-8.136
C	29.487	19.694	-7.671
N	31.871	21.012	-11.748
N	31.388	21.415	-12.868
C	28.467	18.851	-7.212
N	23.372	17.818	-8.541
N	23.635	18.7	-7.619
C	30.586	20.02	-6.881
C	28.63	18.205	-5.98
C	30.671	19.463	-5.611
C	29.715	18.53	-5.102
C	31.754	19.626	-4.658
C	29.823	18.261	-3.663
C	30.995	19.249	-3.321
C	32.379	21.11	-4.538
C	33.032	18.709	-4.851
C	30.105	16.808	-3.249
C	28.507	18.464	-2.974
C	29.366	16.554	-1.907
C	28.195	17.432	-2.024
C	27.51	19.404	-3.328
C	30.192	16.943	-0.639
C	28.956	15.049	-1.782
C	26.891	17.279	-1.545
C	26.189	19.172	-2.995
C	25.894	18.083	-2.113
O	24.891	19.828	-12.026
O	27.181	20.782	-13.213
H	29.556	21.659	-13.583
H	24.843	20.288	-7.72
H	31.221	20.666	-7.228
H	28.059	17.45	-5.622
H	30.508	20.084	-2.875
H	31.753	18.93	-2.604
H	33.181	21.123	-3.792
H	31.585	21.853	-4.38
H	32.823	21.414	-5.458
H	32.835	17.66	-5.079
H	33.745	18.681	-4.004
H	33.633	19.079	-5.666
H	29.692	16.157	-4.02
H	31.155	16.564	-3.04
H	27.74	20.193	-3.953
H	31.047	16.276	-0.637
H	29.594	16.865	0.326
H	30.617	17.941	-0.792
H	29.811	14.405	-2.001
H	28.288	14.826	-2.588
H	28.583	14.77	-0.811
H	26.587	16.515	-0.89
C	30.143	15.394	-21.562
C	29.846	14.718	-20.348
C	29.628	16.707	-21.794
C	29.043	15.309	-19.324
C	28.816	17.319	-20.813
C	29.841	17.367	-23.001
C	28.538	16.623	-19.607
C	28.711	14.651	-18.137
O	28.311	18.611	-20.957
N	29.806	16.782	-24.184
N	30.241	18.615	-23.235
O	27.671	17.217	-18.757
N	27.898	15.067	-17.139
N	29.216	13.513	-17.734
C	27.489	19.218	-20.078
N	30.11	17.665	-25.072
N	30.403	18.757	-24.498
C	27.125	18.474	-18.908
N	27.885	14.007	-16.355
N	28.588	13.073	-16.734
C	27.078	20.546	-20.273
C	26.204	18.952	-17.984
C	26.235	21.017	-19.234
C	25.833	20.31	-18.121
C	25.72	22.391	-19.285
C	24.78	21.068	-17.365
C	25.02	22.468	-17.868
C	26.782	23.512	-19.414
C	24.721	22.527	-20.454
C	23.347	20.52	-17.687
C	24.899	20.823	-15.974
C	22.63	20.178	-16.318
C	23.741	20.361	-15.371
C	26.088	20.935	-15.288
C	22.102	18.717	-16.261
C	21.463	21.195	-16.19
C	23.673	20.012	-14.038
C	26.067	20.638	-13.889
C	24.895	20.147	-13.343
O	30.491	13.544	-20.171
O	30.996	14.753	-22.421
H	30.42	19.34	-22.609
H	29.942	12.991	-18.186
H	27.37	21.059	-21.13
H	25.732	18.365	-17.292
H	24.094	23.042	-17.88
H	25.623	22.991	-17.128
H	27.579	23.351	-18.729
H	26.248	24.451	-19.091
H	27.237	23.673	-20.417
H	24.189	23.494	-20.282
H	23.944	21.779	-20.434
H	25.084	22.57	-21.468
H	22.762	21.124	-18.378
H	23.427	19.534	-18.189
H	27.001	21.097	-15.707
H	21.583	18.563	-15.304
H	22.961	18.02	-16.259
H	21.376	18.518	-17.073
H	20.557	20.765	-16.682
H	21.684	22.155	-16.608
H	21.239	21.389	-15.129
H	22.864	19.606	-13.542
C	41.644	15.492	-26.222
C	41.91	15.359	-24.838
C	40.468	15.02	-26.838
C	40.925	14.761	-24.052
C	39.53	14.464	-25.948
C	40.255	15.153	-28.231
C	39.679	14.281	-24.572
C	41.275	14.637	-22.649
O	38.353	13.951	-26.488
N	41.177	14.942	-29.173
N	39.152	15.444	-28.892
O	38.722	13.589	-23.861
N	42.41	14.919	-21.946
N	40.491	14.051	-21.744
C	37.41	13.317	-25.763
N	40.671	15.16	-30.323
N	39.41	15.454	-30.149
C	37.539	13.108	-24.351
N	42.266	14.492	-20.711
N	41.099	14.002	-20.608
C	36.224	12.927	-26.456
C	36.499	12.453	-23.677
C	35.272	12.127	-25.79
C	35.381	11.99	-24.379
C	34.117	11.356	-26.316
C	34.212	11.196	-23.885
C	33.449	10.695	-25.137
C	33.083	12.306	-27.02
C	34.675	10.261	-27.322
C	34.656	9.983	-22.963
C	33.264	11.932	-23.009
C	33.84	10.103	-21.628
C	33.018	11.342	-21.753
C	32.568	13.105	-23.257
C	34.774	10.276	-20.411
C	32.958	8.857	-21.345
C	32.077	11.761	-20.81
C	31.626	13.573	-22.267
C	31.427	12.953	-21.051
O	42.969	15.996	-24.296
O	42.544	16.139	-26.94
H	38.304	15.613	-28.371
H	39.642	13.674	-21.989
H	36.077	13.128	-27.449
H	36.683	12.28	-22.642
H	33.549	9.634	-25.237
H	32.333	10.856	-25.089
H	33.533	12.803	-27.922
H	32.75	13.075	-26.323
H	32.223	11.718	-27.401
H	35.343	10.633	-28.036
H	33.88	9.721	-27.808
H	35.295	9.596	-26.803
H	34.625	9.004	-23.419
H	35.702	10.014	-22.626
H	32.656	13.656	-24.139
H	35.43	11.139	-20.603
H	35.403	9.423	-20.181
H	34.214	10.502	-19.492
H	32.351	8.698	-22.232
H	32.251	9.028	-20.586
H	33.562	7.959	-21.074
H	31.871	11.179	-20.046
C	39.523	23.213	-31.346
C	39.393	23.519	-30.003
C	40.665	22.478	-31.847
C	40.497	23.192	-29.107
C	41.659	22.047	-30.916
C	40.951	22.122	-33.17
C	41.543	22.398	-29.563
C	40.562	23.582	-27.768
O	42.759	21.307	-31.299
N	41.218	20.913	-33.601
N	40.972	22.914	-34.175
O	42.474	21.878	-28.697
N	40.339	24.792	-27.259
N	40.876	22.762	-26.76
C	43.74	20.862	-30.467
N	41.358	20.982	-34.892
N	41.262	22.243	-35.21
C	43.465	21.075	-29.096
N	40.541	24.678	-25.957
N	40.927	23.421	-25.677
C	44.794	19.991	-30.822
C	44.341	20.61	-28.086
C	45.676	19.495	-29.832
C	45.472	19.815	-28.502
C	46.834	18.582	-30.089
C	46.385	19.09	-27.599
C	47.298	18.302	-28.575
C	47.89	19.213	-30.971
C	46.419	17.266	-30.764
C	47.09	19.829	-26.374
C	45.504	18.217	-26.841
C	47.09	18.821	-25.127
C	45.859	18.08	-25.49
C	44.353	17.506	-27.321
C	47.079	19.65	-23.797
C	48.298	17.791	-25.086
C	45.009	17.377	-24.584
C	43.609	16.752	-26.459
C	43.868	16.714	-25.087
C	38.129	24.135	-29.414
C	38.43	23.521	-32.321
H	40.706	23.899	-34.196
H	41.124	21.865	-26.863
H	44.906	19.772	-31.801
H	44.25	20.821	-27.141
H	48.292	18.692	-28.482
H	47.405	17.186	-28.362
H	48.388	20.108	-30.527
H	47.497	19.574	-31.931
H	48.634	18.435	-31.185
H	46.215	17.407	-31.839
H	45.562	16.839	-30.242
H	47.094	16.473	-30.677
H	48.116	20.105	-26.646
H	46.586	20.758	-26.002
H	44.13	17.621	-28.289
H	46.166	20.168	-23.647
H	47.94	20.373	-23.805
H	47.153	18.901	-23.021
H	49.265	18.225	-24.702
H	48.564	17.466	-26.104
H	48.102	16.888	-24.448
H	45.227	17.372	-23.579
H	37.881	25.053	-29.92
H	38.238	24.415	-28.378
H	37.307	23.426	-29.513
H	38.064	22.589	-32.747
H	38.906	24.177	-33.098
H	37.526	24.086	-32.052
C	48.851	-5.156	35.215
C	49.271	-6.333	34.571
C	49.48	-4.782	36.422
C	50.009	-7.353	35.184
C	50.253	-5.773	37.097
C	49.348	-3.478	36.972
C	50.431	-7.031	36.499
C	50.221	-8.595	34.591
O	50.735	-5.631	38.35
N	49.072	-2.432	36.233
N	49.464	-3.044	38.212
O	51.084	-7.978	37.205
N	49.631	-9.09	33.469
N	51.099	-9.53	34.897
C	51.462	-6.604	39.034
N	49.072	-1.416	37.092
N	49.321	-1.77	38.305
C	51.598	-7.867	38.43
N	50.11	-10.281	33.223
N	50.978	-10.565	34.109
C	52.105	-6.283	40.259
C	52.198	-8.942	39.194
C	52.741	-7.287	40.961
C	52.716	-8.628	40.501
C	53.542	-7.18	42.21
C	53.297	-9.628	41.451
C	53.765	-8.702	42.546
C	54.925	-6.563	41.952
C	52.718	-6.363	43.316
C	52.299	-10.729	41.9
C	54.402	-10.407	40.956
C	53.233	-11.927	42.271
C	54.362	-11.652	41.485
C	55.47	-10.002	40.161
C	53.636	-11.823	43.81
C	52.611	-13.245	41.964
C	55.474	-12.55	41.338
C	56.617	-10.792	40.009
C	56.633	-12.105	40.575
O	48.728	-6.538	33.331
O	47.888	-4.457	34.602
C	57.707	-10.235	39.181
C	57.777	-13.021	40.431
H	49.578	-3.546	39.026
H	51.719	-9.492	35.646
H	52.068	-5.339	40.63
H	52.279	-9.936	38.871
H	53.171	-8.923	43.468
H	54.781	-8.944	42.858
H	55.488	-7.079	41.129
H	55.568	-6.593	42.823
H	54.862	-5.474	41.666
H	52.803	-5.34	43.167
H	53.093	-6.593	44.287
H	51.6	-6.564	43.457
H	51.735	-10.363	42.745
H	51.584	-10.94	41.093
H	55.476	-9.101	39.737
H	52.699	-11.899	44.368
H	54.125	-10.932	44.077
H	54.142	-12.717	44.119
H	53.279	-14.062	41.986
H	52.332	-13.366	40.941
H	51.743	-13.433	42.6
H	55.464	-13.45	41.814
H	58.563	-10.963	39.162
H	58.144	-9.328	39.605
H	57.434	-10.095	38.147
H	57.587	-13.944	40.938
H	58.682	-12.562	40.867
H	57.929	-13.251	39.377
C	36.296	-4.847	31.816
C	36.782	-6.035	31.257
C	37.183	-3.739	32.104
C	38.152	-6.238	31.124
C	38.537	-3.887	31.798
C	36.725	-2.559	32.764
C	39.012	-5.166	31.395
C	38.656	-7.419	30.589
O	39.417	-2.856	31.911
N	35.441	-2.192	33.033
N	37.441	-1.533	33.214
O	40.356	-5.256	31.246
N	37.936	-8.322	29.885
N	39.876	-7.892	30.618
C	40.773	-2.957	31.616
N	35.518	-1.026	33.631
N	36.736	-0.648	33.82
C	41.237	-4.219	31.263
N	38.761	-9.248	29.463
N	39.959	-8.938	29.905
C	41.652	-1.842	31.569
C	42.624	-4.441	31.003
C	43.033	-2.034	31.29
C	43.549	-3.341	31.001
C	44.021	-0.971	31.125
C	44.934	-3.333	30.618
C	45.252	-1.792	30.638
C	44.293	-0.368	32.541
C	43.567	0.15	30.1
C	45.108	-4.057	29.216
C	45.861	-4.118	31.465
C	46.009	-5.314	29.363
C	46.39	-5.219	30.786
C	46.314	-3.898	32.791
C	45.28	-6.629	29.086
C	47.317	-5.142	28.474
C	47.291	-6.117	31.455
C	47.304	-4.669	33.387
C	47.783	-5.762	32.725
O	35.903	-6.962	30.874
O	34.963	-4.844	32.136
H	38.435	-1.648	33.289
H	40.681	-7.562	31.015
H	41.329	-0.907	31.77
H	43.009	-5.341	30.879
H	46.083	-1.67	31.278
H	45.616	-1.482	29.683
H	44.29	-1.207	33.223
H	43.543	0.338	32.846
H	45.252	0.121	32.612
H	42.542	0.573	30.361
H	43.54	-0.271	29.108
H	44.278	0.99	30.137
H	44.144	-4.397	28.812
H	45.566	-3.377	28.471
H	45.99	-3.107	33.356
H	45.193	-6.706	28.001
H	44.325	-6.543	29.569
H	45.947	-7.42	29.372
H	48.042	-5.981	28.656
H	47.864	-4.163	28.649
H	47.066	-5.105	27.384
H	47.765	-6.905	30.984
C	29.179	1.097	28.486
C	30.084	0.495	27.613
C	28.447	0.471	29.532
C	30.189	-0.935	27.672
C	28.622	-0.934	29.595
C	27.669	1.113	30.514
C	29.436	-1.609	28.618
C	31.144	-1.543	26.818
O	28.26	-1.643	30.66
N	26.959	0.465	31.435
N	27.509	2.406	30.811
O	29.808	-2.858	28.887
N	32.24	-2.207	27.16
N	31.193	-1.369	25.496
C	28.644	-2.909	30.899
N	26.476	1.331	32.276
N	26.752	2.527	31.889
C	29.489	-3.537	29.987
N	32.857	-2.459	26.047
N	32.226	-1.938	25.009
C	28.27	-3.59	32.067
C	30.003	-4.8	30.173
C	28.834	-4.863	32.357
C	29.658	-5.453	31.385
C	28.711	-5.798	33.559
C	30.3	-6.716	31.805
C	29.86	-6.877	33.287
C	27.268	-6.353	33.573
C	29.01	-4.954	34.854
C	29.942	-7.891	30.83
C	31.809	-6.648	31.603
C	31.231	-8.524	30.153
C	32.288	-7.668	30.79
C	32.668	-5.635	32.105
C	31.288	-8.251	28.568
C	31.379	-10.006	30.452
C	33.669	-7.765	30.541
C	34.04	-5.77	31.768
C	34.534	-6.818	31.047
O	30.925	1.215	26.75
O	29.062	2.467	28.279
H	27.876	3.087	30.258
H	30.49	-0.952	24.959
H	27.672	-3.2	32.785
H	30.598	-5.247	29.475
H	29.545	-7.875	33.555
H	30.699	-6.637	33.946
H	26.518	-5.62	33.781
H	27.138	-7.17	34.243
H	27.137	-6.732	32.519
H	28.239	-4.158	34.987
H	30.025	-4.49	34.776
H	28.914	-5.54	35.776
H	29.323	-8.621	31.371
H	29.171	-7.567	30.081
H	32.349	-4.914	32.703
H	32.2	-8.718	28.131
H	31.293	-7.213	28.342
H	30.409	-8.744	28.05
H	32.199	-10.485	29.887
H	30.513	-10.572	30.169
H	31.574	-10.209	31.526
H	34.063	-8.522	29.931
C	28.987	10.724	19.545
C	29.311	9.438	19.133
C	28.677	11.097	20.901
C	29.387	8.455	20.14
C	28.986	10.117	21.881
C	28.257	12.421	21.253
C	29.337	8.778	21.479
C	29.586	7.123	19.723
O	29.099	10.388	23.209
N	27.862	12.756	22.475
N	28.023	13.451	20.416
O	29.598	7.866	22.366
N	28.989	6.145	20.301
N	30.267	6.568	18.685
C	29.449	9.448	24.142
N	27.41	13.963	22.358
N	27.479	14.392	21.113
C	29.643	8.107	23.727
N	29.272	5.059	19.64
N	30.033	5.313	18.606
C	29.675	9.815	25.476
C	30.097	7.079	24.614
C	30.219	8.813	26.372
C	30.438	7.469	25.916
C	30.558	8.939	27.842
C	31.263	6.747	26.909
C	30.968	7.483	28.294
C	29.315	9.359	28.657
C	31.742	9.964	28.074
C	32.796	6.763	26.574
C	30.989	5.309	26.91
C	33.263	5.335	26.072
C	32.051	4.566	26.4
C	29.817	4.659	27.397
C	33.517	5.309	24.562
C	34.526	4.901	26.872
C	31.995	3.177	26.279
C	29.861	3.231	27.449
C	30.909	2.544	26.818
O	29.631	9.314	17.806
O	29.126	11.75	18.614
H	28.237	13.458	19.509
H	30.795	7.072	18.075
H	29.411	10.673	25.802
H	30.228	6.143	24.285
H	30.153	7.013	28.762
H	31.795	7.431	29.018
H	29.512	9.258	29.672
H	28.39	8.817	28.377
H	29.207	10.416	28.421
H	31.93	10.133	29.111
H	31.399	10.874	27.65
H	32.661	9.608	27.619
H	33.137	7.479	25.858
H	33.351	7.112	27.512
H	29.083	5.245	27.837
H	32.67	5.747	23.997
H	33.714	4.265	24.217
H	34.384	5.849	24.25
H	34.194	4.612	27.854
H	35.192	5.755	26.954
H	35.103	4.069	26.42
H	32.697	2.653	25.77
C	22.552	15.74	14.212
C	22.628	14.393	13.837
C	23.659	16.577	13.929
C	23.716	13.845	13.168
C	24.859	15.96	13.587
C	23.638	17.952	14.213
C	24.875	14.607	13.188
C	23.688	12.503	12.64
O	26.105	16.566	13.721
N	24.708	18.781	14.122
N	22.697	18.734	14.641
O	26.099	14.065	12.901
N	22.828	11.507	12.989
N	24.45	11.961	11.728
C	27.3	15.864	13.664
N	24.39	19.975	14.591
N	23.157	19.909	14.986
C	27.289	14.539	13.279
N	23.062	10.485	12.279
N	24.074	10.746	11.55
C	28.587	16.417	14.002
C	28.456	13.729	13.285
C	29.718	15.62	14.151
C	29.634	14.265	13.825
C	31.01	15.994	14.754
C	30.804	13.484	14.272
C	31.66	14.598	14.887
C	30.832	16.632	16.156
C	31.87	16.972	13.844
C	31.488	12.678	13.106
C	30.341	12.448	15.229
C	31.406	11.142	13.535
C	30.631	11.149	14.792
C	29.74	12.692	16.47
C	30.63	10.265	12.458
C	32.827	10.55	13.655
C	30.371	10.066	15.646
C	29.476	11.579	17.329
C	29.814	10.283	16.914
O	21.486	13.607	14.034
O	21.432	16.156	14.905
H	21.751	18.503	14.706
H	25.169	12.347	11.309
H	28.676	17.35	14.346
H	28.37	12.802	12.881
H	31.882	14.338	15.951
H	32.673	14.543	14.489
H	30.264	15.876	16.78
H	30.176	17.543	16.225
H	31.781	16.806	16.55
H	31.242	17.878	13.686
H	32.177	16.657	12.797
H	32.745	17.258	14.346
H	31.012	12.806	12.148
H	32.501	12.948	12.87
H	29.478	13.662	16.717
H	30.702	9.187	12.658
H	30.992	10.474	11.43
H	29.584	10.519	12.445
H	33.373	10.669	12.712
H	32.797	9.47	13.896
H	33.547	11.033	14.398
H	30.623	9.087	15.405
C	14.631	23.624	17.131
C	15.124	23.514	15.809
C	14.885	22.656	18.161
C	15.792	22.323	15.419
C	15.452	21.405	17.777
C	14.432	22.883	19.489
C	15.901	21.29	16.409
C	16.257	22.121	14.139
O	15.569	20.386	18.659
N	14.302	21.99	20.506
N	14.032	24.055	19.961
O	16.26	19.995	16.14
N	16.983	21.107	13.699
N	16.071	22.928	13.06
C	15.975	19.116	18.28
N	13.865	22.664	21.522
N	13.64	23.873	21.185
C	16.345	18.919	16.931
N	17.289	21.38	12.464
N	16.694	22.425	12.037
C	16.223	18.126	19.225
C	16.65	17.62	16.497
C	16.705	16.862	18.744
C	16.766	16.562	17.407
C	16.837	15.739	19.659
C	17.146	15.169	17.265
C	17.625	14.782	18.722
C	17.649	16.086	20.943
C	15.419	15.211	20.078
C	16.076	14.229	16.578
C	18.247	14.94	16.268
C	16.772	13.027	15.833
C	18.132	13.68	15.615
C	19.32	15.753	16.037
C	16.85	11.748	16.793
C	15.929	12.676	14.545
C	19.165	13.184	14.838
C	20.364	15.34	15.205
C	20.323	14.036	14.635
O	15.025	24.597	15.03
O	13.962	24.8	17.512
H	13.943	24.867	19.512
H	15.541	23.7	12.965
H	16.015	18.341	20.197
H	16.807	17.435	15.48
H	17.389	13.75	18.988
H	18.681	15.072	18.89
H	17.833	15.166	21.57
H	17.146	16.787	21.598
H	18.621	16.543	20.633
H	14.881	16.053	20.51
H	15.517	14.298	20.681
H	14.927	14.864	19.159
H	15.397	13.801	17.301
H	15.531	14.845	15.902
H	19.309	16.711	16.447
H	17.539	10.953	16.438
H	15.846	11.498	17.002
H	17.36	11.948	17.746
H	14.935	12.291	14.775
H	16.472	11.878	14.057
H	15.846	13.441	13.76
H	19	12.223	14.493
C	3.855	29.017	15.528
C	4.407	28.294	14.45
C	4.693	29.428	16.588
C	5.784	28.217	14.287
C	6.103	29.382	16.472
C	4.193	29.695	17.937
C	6.571	28.742	15.313
C	6.301	27.523	13.154
O	6.987	29.892	17.368
N	2.888	29.993	18.199
N	4.868	29.71	19.053
O	7.957	28.633	15.251
N	7.516	27.102	13.045
N	5.6	27.309	12.055
C	8.388	29.806	17.272
N	2.825	30.136	19.499
N	4.014	29.959	20.022
C	8.897	29.146	16.072
N	7.609	26.55	11.86
N	6.462	26.775	11.247
C	9.334	30.175	18.294
C	10.268	28.948	15.888
C	10.758	29.993	18.057
C	11.221	29.468	16.853
C	11.93	30.351	19.002
C	12.702	29.472	16.713
C	13.208	30.074	18.134
C	12.079	29.354	20.217
C	11.843	31.811	19.576
C	13.16	30.342	15.506
C	13.24	28.163	16.254
C	13.651	29.427	14.232
C	13.687	28.119	14.934
C	13.334	27.033	17.122
C	14.99	29.93	13.714
C	12.619	29.406	13.039
C	14.231	26.88	14.484
C	13.919	25.867	16.677
C	14.396	25.771	15.351
O	3.568	27.647	13.647
O	2.498	29.22	15.569
H	5.846	29.525	19.089
H	4.715	27.472	11.881
H	9.081	30.593	19.209
H	10.679	28.498	15.117
H	13.924	29.399	18.563
H	13.808	30.993	17.968
H	12.41	28.413	19.869
H	11.187	29.104	20.746
H	12.774	29.857	20.888
H	11.72	32.559	18.829
H	12.752	32.083	20.161
H	10.965	31.974	20.25
H	12.369	31.058	15.159
H	13.869	31.092	15.788
H	12.948	27.114	18.05
H	14.858	30.881	13.237
H	15.437	29.223	12.939
H	15.617	30.166	14.628
H	12.394	30.391	12.646
H	11.706	28.91	13.263
H	13.112	28.793	12.327
H	14.588	26.831	13.52
C	-4.629	28.029	5.813
C	-3.246	28.026	5.634
C	-5.256	28.424	7.042
C	-2.42	28.48	6.647
C	-4.404	28.606	8.129
C	-6.625	28.302	7.231
C	-2.989	28.645	7.913
C	-1.089	28.857	6.328
O	-4.896	28.852	9.406
N	-7.334	28.478	8.42
N	-7.598	28.029	6.338
O	-2.154	28.911	8.934
N	-0.008	28.352	6.934
N	-0.839	29.754	5.379
C	-4.054	29.035	10.453
N	-8.607	28.294	8.153
N	-8.768	28.061	6.894
C	-2.655	28.992	10.201
N	0.986	29.083	6.456
N	0.469	29.852	5.514
C	-4.622	29.134	11.737
C	-1.874	28.86	11.353
C	-3.788	28.878	12.855
C	-2.496	28.55	12.6
C	-4.214	28.625	14.221
C	-2.022	27.709	13.704
C	-2.949	28.144	14.912
C	-4.791	29.899	14.916
C	-5.276	27.48	14.191
C	-2.165	26.196	13.274
C	-0.585	27.825	13.891
C	-0.836	25.733	12.656
C	0.075	26.778	13.212
C	0.207	28.764	14.67
C	-0.84	25.734	11.131
C	-0.362	24.351	13.07
C	1.43	26.85	12.952
C	1.643	28.567	14.729
C	2.191	27.691	13.745
O	-2.731	27.449	4.441
O	-5.379	27.598	4.747
H	-7.484	27.929	5.377
H	-1.411	30.305	4.808
H	-5.649	29.321	11.847
H	-0.85	28.682	11.196
H	-3.11	27.328	15.568
H	-2.392	28.912	15.52
H	-5.16	29.678	15.94
H	-5.582	30.309	14.3
H	-3.983	30.636	14.875
H	-6.182	27.837	13.698
H	-5.495	27.243	15.21
H	-4.924	26.573	13.648
H	-2.269	25.692	14.245
H	-2.957	25.842	12.664
H	-0.344	29.462	15.208
H	0.192	25.584	10.791
H	-1.302	26.579	10.706
H	-1.495	24.91	10.647
H	-0.575	24.226	14.136
H	0.717	24.204	13.003
H	-0.654	23.5	12.446
H	1.852	26.32	12.277
C	-11.555	32.478	-0.175
C	-10.304	33.034	0.206
C	-11.702	31.1	-0.504
C	-9.185	32.171	0.293
C	-10.554	30.273	-0.518
C	-12.941	30.554	-0.936
C	-9.304	30.826	-0.147
C	-8.017	32.734	0.882
O	-10.598	28.862	-0.668
N	-13.194	29.402	-1.552
N	-14.143	31.174	-0.924
O	-8.211	29.996	-0.03
N	-7.906	33.638	1.844
N	-6.736	32.378	0.698
C	-9.504	28.094	-0.535
N	-14.47	29.322	-1.799
N	-15.099	30.407	-1.361
C	-8.215	28.649	-0.221
N	-6.645	33.84	2.142
N	-5.904	33.048	1.45
C	-9.644	26.711	-0.551
C	-7.087	27.807	0.055
C	-8.479	25.907	-0.26
C	-7.275	26.454	0.063
C	-8.511	24.42	-0.14
C	-6.229	25.474	0.446
C	-7.154	24.187	0.577
C	-9.666	23.996	0.835
C	-8.64	23.65	-1.561
C	-5.1	25.439	-0.669
C	-5.364	25.939	1.557
C	-3.702	25.297	-0.031
C	-3.973	25.805	1.34
C	-5.849	26.444	2.767
C	-2.564	26.12	-0.793
C	-3.171	23.851	0.122
C	-3.028	26.147	2.362
C	-4.899	26.959	3.668
C	-3.489	26.854	3.49
O	-10.174	34.402	0.383
O	-12.605	33.356	-0.194
H	-14.273	32.137	-0.698
H	-6.423	31.732	0.099
H	-10.565	26.26	-0.782
H	-6.17	28.157	0.298
H	-6.8	23.223	0.424
H	-7.255	24.098	1.671
H	-9.635	22.939	0.988
H	-10.688	24.252	0.484
H	-9.554	24.533	1.807
H	-7.61	23.535	-2.047
H	-9.238	24.304	-2.182
H	-9.123	22.675	-1.473
H	-5.296	24.608	-1.257
H	-5.044	26.31	-1.388
H	-6.788	26.387	3.104
H	-2.37	25.771	-1.761
H	-1.588	26.092	-0.332
H	-2.868	27.177	-0.786
H	-3.95	23.26	0.518
H	-2.361	23.814	0.741
H	-2.908	23.419	-0.908
H	-2.035	25.858	2.22
C	-17.449	34.852	8.679
C	-16.321	34.007	8.483
C	-17.939	35.679	7.609
C	-15.457	34.243	7.365
C	-17.246	35.785	6.379
C	-19.193	36.333	7.667
C	-15.952	35.167	6.336
C	-14.227	33.591	7.103
O	-17.73	36.604	5.396
N	-19.654	37.307	8.465
N	-20.268	36.029	6.859
O	-15.222	35.498	5.23
N	-13.182	33.574	7.89
N	-13.967	32.866	6.02
C	-16.973	36.817	4.229
N	-20.861	37.496	8.143
N	-21.286	36.704	7.213
C	-15.672	36.241	4.216
N	-12.315	32.755	7.304
N	-12.818	32.342	6.177
C	-17.488	37.509	3.07
C	-14.888	36.539	3.124
C	-16.673	37.758	1.989
C	-15.342	37.292	2.014
C	-16.956	38.384	0.684
C	-14.546	37.826	0.88
C	-15.657	38.102	-0.14
C	-17.157	39.957	0.844
C	-18.269	37.772	-0.007
C	-13.724	39.071	1.354
C	-13.514	36.848	0.497
C	-12.271	38.907	0.732
C	-12.228	37.453	0.468
C	-13.707	35.524	0.085
C	-11.196	39.464	1.668
C	-12.095	39.733	-0.638
C	-11.099	36.625	0.335
C	-12.558	34.722	0.017
C	-11.229	35.209	0.215
C	-15.991	32.884	9.436
C	-18.191	34.715	9.956
H	-20.212	35.401	6.159
H	-14.508	32.788	5.292
H	-18.412	37.842	3.081
H	-14.011	36.136	3.142
H	-15.524	38.982	-0.81
H	-15.783	37.233	-0.732
H	-17.441	40.428	-0.069
H	-16.274	40.456	1.201
H	-17.909	40.088	1.579
H	-19.179	38.044	0.565
H	-18.13	36.7	-0.004
H	-18.344	38.115	-1.044
H	-14.209	39.967	0.984
H	-13.647	39.133	2.447
H	-14.66	35.154	0.022
H	-10.253	39.266	1.202
H	-11.282	38.905	2.576
H	-11.223	40.543	1.916
H	-11.04	39.691	-0.882
H	-12.318	40.847	-0.614
H	-12.645	39.268	-1.499
H	-10.113	36.934	0.237
H	-15.999	33.212	10.392
H	-14.996	32.479	9.246
H	-16.703	32.094	9.261
H	-17.633	35.198	10.709
H	-18.295	33.737	10.393
H	-19.22	35.178	9.918
C	28.873	50.328	39.84
C	28.132	50.725	38.656
C	29.929	51.125	40.371
C	28.486	51.966	38.018
C	30.354	52.149	39.582
C	30.678	50.742	41.554
C	29.696	52.575	38.459
C	27.739	52.421	36.882
O	31.46	52.836	39.932
N	30.294	49.847	42.481
N	31.853	51.159	42.04
O	30.14	53.69	37.775
N	26.949	51.804	35.975
N	27.568	53.734	36.558
C	31.969	53.852	39.197
N	31.049	49.868	43.46
N	32.051	50.671	43.221
C	31.325	54.296	38.049
N	26.42	52.749	35.236
N	26.732	53.963	35.62
C	33.17	54.429	39.541
C	31.898	55.31	37.196
C	33.724	55.475	38.736
C	33.084	55.89	37.539
C	35.042	56.117	38.934
C	33.936	56.824	36.821
C	34.886	57.324	37.969
C	35.352	56.569	40.391
C	36.132	55.114	38.478
C	34.613	56.132	35.566
C	33.175	57.916	36.134
C	34.009	56.839	34.227
C	33.215	57.963	34.731
C	32.392	58.88	36.761
C	35.134	57.294	33.248
C	33.217	55.739	33.488
C	32.558	58.998	33.988
C	31.746	59.929	36.059
C	31.877	60.058	34.657
O	27.251	49.876	38.111
O	28.518	49.113	40.344
C	31.088	60.918	36.906
C	31.142	61.129	33.8
H	32.46	51.699	41.619
H	28.008	54.407	37.089
H	33.671	53.985	40.384
H	31.403	55.673	36.368
H	35.892	57.547	37.613
H	34.461	58.209	38.501
H	35.595	55.645	40.93
H	34.54	57.046	40.902
H	36.226	57.286	40.357
H	36.125	54.235	39.089
H	37.072	55.626	38.552
H	36.069	54.788	37.397
H	35.73	56.32	35.536
H	34.655	55.029	35.583
H	32.353	58.851	37.795
H	35.772	57.78	33.864
H	34.758	57.892	32.427
H	35.6	56.401	32.828
H	33.739	54.754	33.375
H	32.912	56.01	32.475
H	32.302	55.643	34.07
H	32.659	59.079	32.954
H	31.723	61.814	36.997
H	30.883	60.476	37.912
[truncated: 7,073 more rows]

## Sheet: PIM-1
ATOM	X	Y	Z
C	6.125	50.771	42.147
C	6.62	51.136	43.445
C	5.057	51.464	41.561
C	6.067	52.256	44.116
C	7.466	50.353	44.08
C	4.561	52.572	42.234
O	6.547	52.637	45.346
C	5.067	53.02	43.491
N	8.184	49.652	44.664
C	3.555	53.247	41.737
C	6.109	53.77	45.969
O	4.715	54.196	44.096
N	2.666	53.824	41.311
C	6.679	54.237	47.187
C	5.198	54.607	45.274
C	6.312	55.55	47.679
C	4.8	55.831	45.813
C	6.777	56.239	48.9
C	5.397	56.317	46.969
C	6.46	55.456	50.228
C	8.246	56.33	48.966
C	6.093	57.636	48.807
C	5.19	57.629	47.515
C	7.817	55.1	50.95
C	8.807	55.828	50.172
C	9.149	56.995	48.052
C	5.692	58.675	46.465
C	3.687	57.934	47.84
C	7.749	55.56	52.436
C	8.147	53.565	50.997
C	10.185	56.036	50.427
C	10.52	57.206	48.327
C	11.078	56.695	49.542
O	6.695	49.748	41.441
O	4.635	51.123	40.283
C	11.413	57.743	47.29
C	12.516	56.979	49.918
H	7.386	53.643	47.673
H	3.978	56.277	45.458
H	5.976	56.051	50.93
H	5.844	54.549	50.078
H	5.487	57.848	49.645
H	6.795	58.471	48.833
H	8.755	57.378	47.206
H	6.696	58.465	46.182
H	5.606	59.687	46.962
H	5.119	58.8	45.578
H	3.62	58.893	48.313
H	3.244	57.235	48.544
H	3.099	57.947	46.974
H	7.432	56.591	52.507
H	8.709	55.428	52.902
H	6.967	54.935	52.838
H	7.448	53.013	51.587
H	9.163	53.364	51.313
H	8.103	53.015	50.037
H	10.647	55.679	51.288
H	11.876	58.612	47.685
H	10.919	58.024	46.384
H	12.066	56.935	46.951
H	13.158	56.436	49.26
H	12.791	56.654	50.901
H	12.697	58.116	49.849
C	1.809	44.02	30.849
C	1.691	44.439	32.197
C	1.753	44.919	29.786
C	1.821	45.824	32.498
C	1.786	43.522	33.144
C	1.576	46.315	30.131
O	2.399	46.195	33.688
C	1.717	46.807	31.439
N	1.935	42.739	34.005
C	1.455	47.073	29.069
C	2.855	47.434	33.867
O	2.011	48.149	31.705
N	1.361	47.701	28.127
C	3.673	47.591	34.94
C	2.665	48.459	32.876
C	4.482	48.785	35.038
C	3.312	49.689	33.08
C	5.725	48.985	35.887
C	4.262	49.811	34.114
C	6.772	47.83	35.624
C	5.581	49.047	37.393
C	6.141	50.425	35.383
C	5.106	51	34.308
C	7.419	47.468	37.034
C	6.648	48.302	38.042
C	4.856	49.891	38.237
C	4.22	52.148	34.812
C	5.776	51.411	32.974
C	7.403	45.966	37.199
C	8.905	47.967	36.969
C	7.031	48.484	39.419
C	5.253	50.166	39.556
C	6.297	49.409	40.139
O	2.198	42.731	30.642
O	1.849	44.4	28.482
H	3.759	46.809	35.602
H	3.055	50.452	32.46
H	6.293	47.006	35.09
H	7.463	48.124	34.906
H	6.357	51.088	36.095
H	7.034	50.243	34.865
H	4.125	50.419	37.8
H	4.862	53.008	35.122
H	3.663	51.891	35.694
H	3.444	52.476	34.097
H	5.07	51.769	32.223
H	6.486	50.667	32.617
H	6.364	52.285	33.169
H	7.855	45.727	38.138
H	7.913	45.441	36.431
H	6.457	45.589	37.397
H	9.402	47.706	37.916
H	9.005	49.091	36.927
H	9.476	47.545	36.177
H	7.863	48.032	39.859
C	-0.468	34.761	22.536
C	-0.346	35.882	23.405
C	0.235	34.758	21.332
C	0.69	36.801	23.181
C	-1.105	36.045	24.449
C	1.233	35.713	21.064
O	1.031	37.824	24.051
C	1.449	36.702	21.995
N	-1.714	36.182	25.422
C	2.074	35.645	20.039
C	1.925	38.797	23.808
O	2.399	37.666	21.821
N	2.764	35.553	19.174
C	2.288	39.726	24.845
C	2.678	38.674	22.606
C	3.499	40.387	24.715
C	3.726	39.609	22.438
C	4.365	40.927	25.791
C	4.121	40.498	23.475
C	5.147	39.75	26.461
C	3.634	41.462	26.941
C	5.24	41.913	24.944
C	5.347	41.351	23.448
C	4.787	39.548	27.954
C	3.923	40.716	28.098
C	2.75	42.582	26.99
C	5.152	42.372	22.306
C	6.688	40.634	23.208
C	3.986	38.206	28.164
C	6.055	39.658	28.828
C	3.344	41.106	29.302
C	2.319	43.099	28.245
C	2.654	42.318	29.386
O	-1.38	33.773	22.741
O	0.006	33.595	20.523
H	1.702	39.664	25.763
H	4.24	39.662	21.532
H	4.896	38.79	25.965
H	6.182	39.985	26.41
H	4.723	42.927	24.815
H	6.183	42.065	25.456
H	2.575	43.224	26.169
H	5.859	43.19	22.452
H	4.151	42.783	22.436
H	5.13	41.888	21.331
H	6.853	40.186	22.212
H	6.765	39.855	23.962
H	7.655	41.179	23.383
H	3.049	38.209	27.574
H	3.674	37.954	29.16
H	4.607	37.404	27.817
H	6.803	38.954	28.553
H	5.714	39.374	29.831
H	6.494	40.701	28.998
H	3.278	40.434	30.117
C	5.217	24.706	17.175
C	4.546	25.613	18.084
C	4.484	24.243	16.038
C	3.253	26.013	17.866
C	5.198	26.029	19.141
C	3.151	24.608	15.798
O	2.426	26.767	18.638
C	2.627	25.57	16.684
N	5.655	26.4	20.133
C	2.395	23.967	14.932
C	1.106	27.142	18.415
O	1.374	25.927	16.38
N	1.748	23.429	14.168
C	0.346	27.972	19.285
C	0.574	26.685	17.198
C	-0.922	28.451	18.864
C	-0.725	27.096	16.791
C	-1.963	29.116	19.675
C	-1.464	28.001	17.579
C	-2.434	28.173	20.772
C	-1.686	30.385	20.375
C	-3.095	29.433	18.6
C	-2.739	28.665	17.269
C	-2.91	29.074	21.995
C	-2.433	30.454	21.607
C	-0.912	31.419	19.911
C	-3.796	27.507	16.947
C	-2.662	29.641	16.035
C	-2.384	28.69	23.418
C	-4.5	29.217	21.999
C	-2.417	31.609	22.391
C	-0.833	32.545	20.779
C	-1.579	32.681	21.924
O	6.422	24.174	17.328
O	5.049	23.405	15.113
H	0.66	28.123	20.171
H	-1.114	26.833	15.891
H	-3.201	27.452	20.474
H	-1.494	27.63	21.107
H	-4.015	29.052	18.995
H	-3.193	30.475	18.483
H	-0.482	31.422	19.038
H	-4.799	27.938	16.833
H	-3.886	26.815	17.72
H	-3.559	27.054	16.02
H	-1.87	30.361	16.267
H	-3.582	30.26	16.037
H	-2.567	29.118	15.089
H	-2.764	27.656	23.767
H	-2.639	29.396	24.224
H	-1.252	28.539	23.283
H	-4.86	29.818	22.856
H	-4.86	28.173	22.096
H	-4.931	29.553	21.028
H	-2.926	31.582	23.324
C	3.834	13.76	13.793
C	4.885	14.585	14.236
C	3.324	14.01	12.476
C	5.352	15.77	13.513
C	5.44	14.316	15.337
C	3.699	15.168	11.73
O	6.417	16.534	13.899
C	4.781	15.988	12.216
N	5.968	14.097	16.345
C	2.995	15.62	10.637
C	6.779	17.646	13.214
O	5.247	17.064	11.451
N	2.271	15.988	9.831
C	7.773	18.474	13.743
C	6.226	17.922	11.901
C	8.191	19.597	13.006
C	6.791	18.963	11.096
C	8.959	20.738	13.571
C	7.863	19.71	11.666
C	10.223	20.461	14.447
C	8.171	21.635	14.423
C	9.315	21.521	12.265
C	8.61	20.803	11.049
C	10.194	21.457	15.695
C	8.869	22.084	15.588
C	6.899	22.198	14.2
C	7.672	21.832	10.338
C	9.628	20.142	10.073
C	10.443	20.624	17.016
C	11.332	22.551	15.513
C	8.304	22.796	16.655
C	6.328	22.974	15.233
C	7.022	23.362	16.409
O	3.325	12.668	14.473
O	2.359	13.196	11.995
H	8.011	18.325	14.735
H	6.596	19.115	10.069
H	10.188	19.44	14.782
H	11.163	20.56	13.942
H	9.06	22.572	12.263
H	10.387	21.509	12.033
H	6.358	22.018	13.386
H	7.173	21.369	9.434
H	8.182	22.769	10.029
H	6.802	22.022	10.986
H	9.099	19.724	9.181
H	10.135	19.295	10.539
H	10.432	20.851	9.759
H	11.384	20.049	16.951
H	9.601	19.972	17.242
H	10.536	21.282	17.881
H	12.341	22.058	15.623
H	11.246	23.224	16.363
H	11.276	22.974	14.506
H	8.832	23.024	17.507
C	3.681	2.739	8.761
C	3.645	4.062	9.29
C	2.557	2.301	8.037
C	2.449	4.877	9.153
C	4.738	4.542	9.833
C	1.416	3.1	7.841
O	2.338	6.057	9.837
C	1.305	4.37	8.502
N	5.739	4.984	10.291
C	0.392	2.726	7.077
C	1.159	6.723	10.078
O	0.132	5.079	8.651
N	-0.585	2.535	6.527
C	1.048	7.778	10.968
C	-0.046	6.181	9.486
C	-0.26	8.304	11.283
C	-1.339	6.684	9.786
C	-0.633	9.204	12.4
C	-1.424	7.802	10.614
C	-0.849	8.372	13.743
C	0.371	10.214	12.78
C	-2.009	9.742	11.846
C	-2.639	8.611	10.983
C	0.372	8.689	14.683
C	0.911	9.947	14.066
C	0.811	11.311	12.039
C	-3.252	9.263	9.664
C	-3.654	7.769	11.714
C	-0.019	8.831	16.197
C	1.494	7.592	14.61
C	1.857	10.771	14.672
C	1.826	12.098	12.658
C	2.35	11.855	13.972
O	4.721	1.823	8.87
O	2.582	1.024	7.572
H	1.903	8.132	11.468
H	-2.259	6.358	9.344
H	-1.739	8.727	14.248
H	-0.991	7.232	13.613
H	-2.756	10.043	12.566
H	-1.744	10.674	11.293
H	0.512	11.45	11.097
H	-3.882	8.607	9.063
H	-2.444	9.624	9.052
H	-3.884	10.167	9.922
H	-4.51	8.436	12.072
H	-3.232	7.214	12.59
H	-3.975	6.982	11.037
H	-0.485	7.905	16.514
H	-0.67	9.624	16.349
H	0.897	9.024	16.829
H	1.572	7.124	13.595
H	1.352	6.799	15.353
H	2.519	8.001	14.816
H	2.196	10.522	15.584
C	4.017	-3.188	-1.425
C	4.704	-3.05	-0.243
C	2.683	-3.743	-1.395
C	4.077	-3.319	1.033
C	5.951	-2.683	-0.336
C	2.054	-4.096	-0.175
O	4.672	-3.219	2.21
C	2.793	-3.871	1.013
N	7.056	-2.375	-0.411
C	0.866	-4.553	-0.2
C	4.13	-3.565	3.427
O	2.251	-4.312	2.186
N	-0.199	-5.023	-0.266
C	4.804	-3.394	4.672
C	2.856	-4.184	3.4
C	4.165	-3.766	5.877
C	2.257	-4.646	4.569
C	4.613	-3.55	7.216
C	2.905	-4.43	5.737
C	6.078	-3.89	7.577
C	4.628	-2.11	7.508
C	3.495	-4.366	8.033
C	2.362	-4.801	7.057
C	6.689	-2.795	8.535
C	5.754	-1.711	8.233
C	3.565	-1.21	7.226
C	2.185	-6.38	7.204
C	1.027	-4.149	7.44
C	8.246	-2.5	8.195
C	6.62	-3.09	10.095
C	5.824	-0.326	8.645
C	3.593	0.141	7.722
C	4.701	0.542	8.4
O	4.603	-2.991	-2.63
O	2.059	-3.849	-2.641
H	5.659	-2.83	4.681
H	1.352	-5.127	4.544
H	6.205	-4.844	8.095
H	6.658	-3.86	6.675
H	3.869	-5.215	8.684
H	3.087	-3.777	8.859
H	2.732	-1.514	6.74
H	1.452	-6.843	6.588
H	1.902	-6.691	8.199
H	3.161	-6.964	6.936
H	0.145	-4.442	6.816
H	0.965	-3.054	7.408
H	0.827	-4.413	8.495
H	8.557	-1.589	8.665
H	8.435	-2.348	7.086
H	8.839	-3.202	8.657
H	7.188	-3.996	10.269
H	5.679	-3.271	10.527
H	7.131	-2.348	10.707
H	6.7	0.015	9.112
C	-1.089	-10.791	-10.329
C	-0.67	-9.925	-9.255
C	-1.635	-10.199	-11.491
C	-0.59	-8.589	-9.38
C	-0.2	-10.433	-8.201
C	-1.825	-8.795	-11.51
O	0.067	-7.815	-8.519
C	-1.277	-7.959	-10.501
N	0.245	-10.821	-7.184
C	-2.377	-8.187	-12.571
C	0.15	-6.454	-8.556
O	-1.281	-6.601	-10.489
N	-3.019	-7.641	-13.388
C	1.096	-5.612	-7.857
C	-0.708	-5.811	-9.486
C	1.051	-4.173	-8.061
C	-0.844	-4.404	-9.586
C	1.996	-3.159	-7.576
C	0.021	-3.597	-8.82
C	3.268	-3.07	-8.496
C	2.57	-3.261	-6.248
C	1.062	-1.883	-7.67
C	-0.011	-2.134	-8.776
C	4.476	-2.703	-7.632
C	3.93	-2.944	-6.288
C	1.934	-3.587	-5.026
C	-1.409	-1.562	-8.324
C	0.362	-1.559	-10.142
C	5.71	-3.711	-7.891
C	4.905	-1.221	-7.796
C	4.643	-2.86	-5.074
C	2.68	-3.512	-3.826
C	4.011	-3.109	-3.829
O	-0.969	-12.124	-10.306
O	-2.007	-11.073	-12.512
H	1.761	-6.07	-7.164
H	-1.593	-3.981	-10.159
H	3.44	-3.996	-8.976
H	3.192	-2.308	-9.243
H	0.62	-1.702	-6.669
H	1.675	-0.992	-7.83
H	0.922	-3.852	-5.06
H	-1.427	-0.471	-8.215
H	-1.643	-1.93	-7.285
H	-2.221	-1.795	-8.957
H	1.146	-2.069	-10.574
H	0.608	-0.482	-10.043
H	-0.463	-1.551	-10.835
H	6.556	-3.486	-7.241
H	5.97	-3.555	-8.989
H	5.39	-4.739	-7.758
H	5.183	-0.862	-8.804
H	5.801	-1.007	-7.18
H	4.066	-0.622	-7.433
H	5.573	-2.545	-5.177
C	1.71	-17.306	-21.144
C	1.668	-16.711	-19.886
C	0.558	-17.303	-22.024
C	0.406	-16.284	-19.404
C	2.634	-16.673	-19.067
C	-0.589	-16.64	-21.565
O	0.186	-16.011	-18.1
C	-0.714	-16.339	-20.241
N	3.524	-16.63	-18.327
C	-1.602	-16.65	-22.369
C	-1.051	-15.89	-17.497
O	-1.921	-16.163	-19.688
N	-2.511	-16.63	-23.119
C	-1.256	-15.714	-16.106
C	-2.151	-16.032	-18.351
C	-2.628	-15.652	-15.617
C	-3.47	-15.935	-17.907
C	-2.987	-15.689	-14.237
C	-3.672	-15.666	-16.521
C	-2.701	-17.051	-13.496
C	-2.336	-14.613	-13.392
C	-4.561	-15.356	-14.328
C	-4.957	-15.316	-15.848
C	-2.073	-16.661	-12.166
C	-1.782	-15.236	-12.26
C	-2.404	-13.222	-13.525
C	-5.567	-14.007	-16.27
C	-5.922	-16.486	-16.167
C	-0.73	-17.557	-11.977
C	-3.016	-16.941	-10.968
C	-1.221	-14.412	-11.266
C	-1.927	-12.433	-12.461
C	-1.348	-12.998	-11.319
O	2.786	-17.99	-21.554
O	0.676	-18.085	-23.182
H	-0.404	-15.556	-15.519
H	-4.206	-16.017	-18.62
H	-3.545	-17.727	-13.316
H	-1.953	-17.627	-14.117
H	-5.084	-16.097	-13.793
H	-4.85	-14.348	-13.856
H	-2.801	-12.738	-14.339
H	-4.913	-13.124	-16.169
H	-6.454	-13.734	-15.71
H	-5.865	-14.073	-17.314
H	-6.372	-16.296	-17.119
H	-6.783	-16.512	-15.508
H	-5.39	-17.405	-16.109
H	-0.237	-17.249	-11.073
H	-0.101	-17.321	-12.861
H	-0.88	-18.668	-12.037
H	-3.961	-16.374	-11.014
H	-2.618	-16.632	-9.968
H	-3.116	-18.04	-10.892
H	-0.727	-14.813	-10.427
C	3.551	-19.227	-33.449
C	3.816	-19.18	-32.046
C	2.816	-20.357	-33.953
C	3.346	-20.216	-31.179
C	4.474	-18.262	-31.478
C	2.156	-21.22	-33.029
O	3.681	-20.257	-29.851
C	2.416	-21.181	-31.642
N	4.946	-17.361	-30.963
C	1.23	-22.116	-33.391
C	3.035	-21.128	-29.019
O	1.737	-21.973	-30.796
N	0.447	-22.923	-33.701
C	3.328	-21.187	-27.624
C	2.039	-22.041	-29.459
C	2.536	-21.964	-26.716
C	1.438	-23.002	-28.571
C	2.669	-22.189	-25.215
C	1.568	-22.842	-27.223
C	4.122	-22.872	-24.985
C	2.75	-20.894	-24.436
C	1.408	-23.05	-24.94
C	0.848	-23.626	-26.272
C	4.73	-22.076	-23.701
C	3.897	-20.799	-23.659
C	1.768	-19.887	-24.46
C	1.239	-25.131	-26.429
C	-0.716	-23.369	-26.274
C	6.297	-21.808	-23.764
C	4.541	-22.91	-22.413
C	4.034	-19.659	-22.838
C	1.766	-18.904	-23.443
C	2.916	-18.794	-22.661
C	3.942	-18.144	-34.403
C	2.617	-20.584	-35.399
H	4.083	-20.65	-27.243
H	0.796	-23.675	-29.082
H	4.088	-24.002	-24.846
H	4.813	-22.694	-25.78
H	1.573	-23.826	-24.175
H	0.692	-22.446	-24.448
H	1.089	-19.839	-25.199
H	2.343	-25.176	-26.418
H	0.929	-25.466	-27.411
H	0.757	-25.747	-25.699
H	-1.152	-23.967	-25.495
H	-1.169	-23.7	-27.213
H	-0.862	-22.289	-26.078
H	6.813	-22.703	-24.013
H	6.706	-21.419	-22.815
H	6.547	-21.035	-24.461
H	3.54	-23.178	-22.188
H	5.022	-22.473	-21.593
H	5.048	-23.849	-22.454
H	4.912	-19.513	-22.228
H	4.6	-18.702	-35.034
H	4.542	-17.297	-33.967
H	3.057	-17.764	-34.881
H	1.977	-19.739	-35.78
H	2.142	-21.478	-35.713
H	3.488	-20.505	-36.023
C	27.991	67.61	49.542
C	28.531	68.162	50.751
C	26.731	66.968	49.571
C	27.823	68.16	51.998
C	29.667	68.699	50.67
C	26.077	66.929	50.815
O	28.282	68.842	53.148
C	26.56	67.474	52.051
N	30.685	69.2	50.684
C	24.936	66.322	50.895
C	27.531	68.867	54.297
O	25.881	67.476	53.214
N	23.891	65.861	51.01
C	27.885	69.629	55.43
C	26.282	68.148	54.334
C	27.023	69.723	56.505
C	25.48	68.134	55.517
C	27.119	70.511	57.676
C	25.835	68.982	56.552
C	28.355	70.031	58.509
C	27.504	71.917	57.28
C	25.824	70.376	58.417
C	25.086	69.175	57.748
C	29.48	71.177	58.538
C	28.782	72.277	57.731
C	26.832	72.817	56.422
C	23.627	69.556	57.315
C	25.089	67.981	58.733
C	29.669	71.629	60.064
C	30.859	70.712	58.073
C	29.375	73.434	57.244
C	27.415	74.037	55.974
C	28.76	74.39	56.347
O	28.715	67.599	48.386
O	26.24	66.473	48.347
C	26.517	74.899	55.09
C	29.461	75.602	55.978
H	28.725	70.223	55.405
H	24.606	67.555	55.578
H	28.045	69.582	59.455
H	28.813	69.085	58.042
H	25.895	70.203	59.464
H	25.351	71.343	58.267
H	25.918	72.473	56.13
H	23.003	69.797	58.181
H	23.026	68.74	56.863
H	23.539	70.453	56.726
H	26.159	67.769	58.93
H	24.633	67.138	58.179
H	24.579	68.147	59.659
H	30.405	72.359	60.205
H	29.944	70.776	60.675
H	28.709	71.994	60.508
H	31.583	71.459	58.179
H	30.825	70.423	56.993
H	31.176	69.808	58.622
H	30.339	73.516	57.504
H	25.547	74.418	54.819
H	27.078	75.255	54.292
H	26.258	75.681	55.773
H	30.439	75.669	56.478
H	28.842	76.49	56.183
H	29.709	75.63	54.904
C	26.909	59.309	38.304
C	27.233	59.8	39.653
C	25.687	59.639	37.752
C	26.427	60.793	40.268
C	28.27	59.408	40.288
C	24.774	60.382	38.477
O	26.88	61.585	41.275
C	25.131	60.975	39.697
N	29.184	58.927	40.801
C	23.561	60.492	37.99
C	26.106	62.61	41.718
O	24.362	61.959	40.197
N	22.445	60.402	37.7
C	26.669	63.51	42.675
C	24.81	62.846	41.145
C	25.91	64.735	42.88
C	24.045	63.979	41.525
C	26.441	66.008	43.464
C	24.691	64.952	42.342
C	27.668	66.376	42.584
C	27.11	66.165	44.806
C	25.297	67.074	43.379
C	24.083	66.311	42.681
C	28.765	67.138	43.391
C	28.3	66.865	44.725
C	26.488	65.948	46.031
C	22.897	66.118	43.616
C	23.519	67.06	41.428
C	30.227	66.621	43.069
C	28.657	68.674	43.193
C	28.925	67.33	45.908
C	26.954	66.573	47.198
C	28.252	67.208	47.186
O	27.747	58.579	37.552
O	25.438	59.342	36.464
H	27.518	63.269	43.111
H	23.066	64.051	41.336
H	28.12	65.455	42.24
H	27.403	66.808	41.59
H	25.112	67.554	44.3
H	25.537	67.949	42.737
H	25.652	65.38	46.046
H	22.552	67.081	43.923
H	23.173	65.599	44.529
H	22.046	65.575	43.125
H	24.299	67.308	40.682
H	23.026	67.971	41.672
H	22.732	66.383	40.913
H	30.304	65.585	43.183
H	30.938	67.108	43.704
H	30.509	66.809	42.015
H	29.484	69.192	43.702
H	27.693	69.109	43.433
H	28.903	68.79	42.158
H	29.894	67.627	45.859
C	22.217	52.579	28.455
C	23.086	53.125	29.443
C	22.011	53.338	27.281
C	23.537	54.437	29.389
C	23.548	52.387	30.388
C	22.604	54.624	27.123
O	24.212	55.074	30.42
C	23.348	55.147	28.141
N	24.077	51.75	31.206
C	22.594	55.189	25.911
C	24.84	56.259	30.305
O	23.945	56.387	28.086
N	22.619	55.579	24.813
C	25.639	56.715	31.375
C	24.66	56.957	29.102
C	26.236	57.97	31.164
C	25.267	58.216	28.99
C	27.374	58.521	31.94
C	26.033	58.743	30.003
C	28.709	57.724	31.578
C	27.362	58.428	33.421
C	27.483	59.973	31.469
C	26.765	60.039	30.063
C	29.418	57.489	32.939
C	28.44	57.773	34.002
C	26.26	58.764	34.246
C	25.803	61.271	29.935
C	27.913	60.188	28.985
C	29.895	56.024	33.004
C	30.607	58.505	33.123
C	28.544	57.65	35.385
C	26.345	58.796	35.637
C	27.559	58.287	36.202
O	21.6	51.335	28.558
O	21.236	52.785	26.268
H	25.881	56.09	32.15
H	25.161	58.735	28.144
H	28.376	56.763	31.045
H	29.443	58.201	30.922
H	26.976	60.67	32.179
H	28.578	60.243	31.493
H	25.382	59.077	33.823
H	24.859	61.256	30.52
H	25.46	61.503	28.902
H	26.356	62.099	30.299
H	28.462	59.308	28.989
H	28.58	61.016	29.232
H	27.532	60.37	27.971
H	29.05	55.37	32.681
H	30.244	55.737	34.026
H	30.721	55.772	32.314
H	30.285	59.514	33.016
H	31.392	58.346	32.419
H	31.032	58.441	34.128
H	29.298	57.121	35.799
C	25.229	47.891	18.913
C	24.741	48.054	20.223
C	24.392	47.948	17.727
C	23.367	48.305	20.378
C	25.578	47.934	21.213
C	23.025	48.205	17.967
O	22.767	48.438	21.621
C	22.517	48.457	19.253
N	26.265	47.887	22.131
C	22.287	48.173	16.956
C	21.412	48.745	21.77
O	21.213	48.757	19.386
N	21.569	48.127	16.058
C	20.765	48.684	23.04
C	20.627	48.959	20.624
C	19.384	48.979	23.073
C	19.225	49.206	20.687
C	18.653	49.04	24.359
C	18.604	49.201	21.937
C	18.336	47.599	25.001
C	19.373	49.794	25.39
C	17.326	49.685	23.846
C	17.209	49.454	22.267
C	19.019	47.622	26.43
C	19.487	49.002	26.533
C	19.913	51.108	25.339
C	16.444	48.173	21.868
C	16.706	50.717	21.53
C	20.292	46.647	26.439
C	18.096	47.206	27.631
C	20.195	49.561	27.64
C	20.611	51.601	26.399
C	20.804	50.845	27.559
O	26.611	47.695	18.657
O	24.923	47.573	16.482
H	21.226	48.452	23.941
H	18.652	49.321	19.846
H	17.24	47.464	25.294
H	18.581	46.838	24.315
H	16.397	49.279	24.289
H	17.374	50.709	24.172
H	19.808	51.696	24.46
H	15.379	48.298	22.022
H	16.79	47.279	22.395
H	16.53	48.045	20.765
H	17.428	51.497	21.709
H	15.718	51.017	21.942
H	16.687	50.575	20.433
H	20.907	47.076	27.195
H	20.883	46.646	25.459
H	19.929	45.633	26.638
H	17.216	47.851	27.689
H	18.541	47.205	28.564
H	17.715	46.206	27.453
H	20.361	49.019	28.523
C	28.893	38.167	11.399
C	29.252	39.238	12.272
C	27.96	38.369	10.388
C	28.701	40.506	12.074
C	30.056	39.018	13.29
C	27.369	39.612	10.215
O	28.964	41.594	12.891
C	27.808	40.7	11.032
N	30.779	38.669	14.13
C	26.388	39.755	9.361
C	28.479	42.853	12.586
O	27.288	42.007	10.81
N	25.552	39.913	8.586
C	28.897	43.951	13.408
C	27.65	43.132	11.474
C	28.666	45.283	13.019
C	27.268	44.497	11.207
C	29.025	46.502	13.747
C	27.919	45.536	11.894
C	30.522	46.535	14.235
C	28.192	46.715	14.97
C	28.769	47.573	12.597
C	28.021	46.905	11.361
C	30.486	46.518	15.815
C	29.019	46.641	16.131
C	26.806	46.993	15.011
C	26.7	47.703	11.06
C	28.896	46.842	10.128
C	30.956	45.128	16.417
C	31.345	47.693	16.376
C	28.466	46.951	17.393
C	26.247	47.274	16.271
C	27.097	47.344	17.463
O	29.456	36.884	11.423
O	27.571	37.349	9.515
H	29.36	43.783	14.228
H	26.662	44.659	10.327
H	31.093	45.702	13.879
H	31.119	47.351	13.877
H	28.308	48.478	12.981
H	29.775	47.931	12.326
H	26.359	47.036	14.089
H	26.13	47.481	11.854
H	26.206	47.443	10.05
H	26.889	48.784	11.122
H	29.225	47.762	9.75
H	28.362	46.399	9.34
H	29.82	46.294	10.338
H	30.499	44.363	15.917
H	30.822	45.059	17.487
H	32.021	45.001	16.263
H	30.913	48.701	16.086
H	32.378	47.74	15.959
H	31.466	47.532	17.431
H	29.034	46.901	18.252
C	29.306	30.635	0.268
C	29.639	31.404	1.437
C	28.018	30.102	0.059
C	28.663	31.459	2.45
C	30.828	32.074	1.559
C	26.985	30.413	0.974
O	28.878	31.965	3.687
C	27.358	30.9	2.233
N	31.879	32.573	1.69
C	25.799	29.951	0.637
C	28.014	31.901	4.783
O	26.492	30.782	3.268
N	24.809	29.43	0.364
C	28.297	32.425	6.048
C	26.768	31.188	4.54
C	27.355	32.169	7.092
C	25.866	31.04	5.593
C	27.714	32.428	8.504
C	26.144	31.505	6.876
C	28.885	31.402	8.89
C	28.21	33.695	8.97
C	26.322	32.075	9.152
C	25.4	31.29	8.158
C	29.577	32.062	10.13
C	29.173	33.513	9.989
C	27.749	34.993	8.718
C	23.871	31.706	8.12
C	25.402	29.772	8.457
C	29.159	31.364	11.472
C	31.179	32.052	9.971
C	29.599	34.54	10.81
C	28.126	36.095	9.601
C	29.086	35.835	10.591
O	30.283	30.077	-0.563
O	27.779	29.297	-1.013
H	29.197	32.834	6.267
H	25	30.61	5.382
H	28.414	30.431	9.111
H	29.575	31.286	8.019
H	26.434	31.453	10.033
H	25.742	32.949	9.552
H	27.094	35.246	7.971
H	23.707	32.746	7.869
H	23.347	31.538	9.134
H	23.401	31.092	7.329
H	24.75	29.228	7.785
H	25.147	29.593	9.502
H	26.398	29.441	8.422
H	29.65	30.383	11.515
H	28.048	31.227	11.493
H	29.395	31.827	12.429
H	31.609	31.079	9.787
H	31.636	32.461	10.891
H	31.389	32.625	9.139
H	30.386	34.329	11.507
C	26.788	26.006	-11.677
C	27.554	26.351	-10.537
C	25.721	25.129	-11.53
C	27.304	25.77	-9.332
C	28.435	27.311	-10.714
C	25.407	24.548	-10.244
O	28.022	26.142	-8.261
C	26.233	24.846	-9.138
N	29.244	28.077	-10.813
C	24.436	23.715	-10.148
C	27.834	25.58	-6.997
O	26.038	24.35	-7.867
N	23.686	22.88	-10.103
C	28.744	25.976	-5.971
C	26.802	24.567	-6.782
C	28.68	25.292	-4.732
C	26.795	23.976	-5.493
C	29.603	25.461	-3.545
C	27.711	24.368	-4.446
C	31.104	25.237	-3.859
C	29.671	26.907	-3.076
C	28.996	24.494	-2.444
C	27.667	23.894	-2.996
C	31.989	26.414	-3.364
C	30.969	27.346	-2.878
C	28.56	27.65	-2.527
C	27.667	22.321	-3.078
C	26.327	24.438	-2.315
C	32.844	26.931	-4.529
C	33.053	26.044	-2.26
C	31.192	28.482	-2.09
C	28.824	28.701	-1.69
C	30.111	29.129	-1.467
O	26.987	26.599	-12.904
O	24.963	24.829	-12.645
H	29.353	26.781	-6.038
H	26.056	23.361	-5.19
H	31.453	24.328	-3.393
H	31.263	25.006	-4.876
H	29.598	23.595	-2.184
H	28.824	25.031	-1.516
H	27.592	27.381	-2.712
H	26.749	21.852	-3.414
H	27.98	21.957	-2.062
H	28.442	21.894	-3.79
H	25.456	23.994	-2.762
H	26.212	25.457	-2.429
H	26.214	24.318	-1.272
H	32.178	27.285	-5.366
H	33.564	26.101	-4.878
H	33.514	27.825	-4.365
H	33.713	25.247	-2.584
H	32.432	25.771	-1.391
H	33.706	26.87	-2.068
H	32.236	28.802	-1.992
C	25.499	17.23	-19.747
C	25.835	18.444	-19.072
C	24.41	17.24	-20.663
C	24.968	19.53	-19.196
C	26.886	18.481	-18.335
C	23.491	18.276	-20.746
O	25.266	20.607	-18.51
C	23.796	19.408	-19.949
N	27.767	18.44	-17.633
C	22.438	18.255	-21.497
C	24.464	21.773	-18.588
O	22.973	20.546	-19.901
N	21.544	18.104	-22.193
C	24.819	22.986	-17.95
C	23.275	21.698	-19.3
C	23.916	24.071	-18.052
C	22.325	22.74	-19.358
C	24.056	25.485	-17.539
C	22.643	23.895	-18.657
C	24.93	26.311	-18.505
C	24.757	25.731	-16.264
C	22.604	26.019	-17.43
C	21.747	24.996	-18.403
C	26.126	27.09	-17.745
C	25.872	26.548	-16.368
C	24.448	25.159	-14.992
C	20.495	24.606	-17.583
C	21.336	25.665	-19.747
C	27.563	26.724	-18.328
C	25.977	28.642	-17.801
C	26.531	26.972	-15.174
C	25.16	25.424	-13.852
C	26.261	26.351	-13.966
O	26.23	16.076	-19.625
O	24.413	16.315	-21.653
H	25.659	23.045	-17.434
H	21.469	22.603	-19.938
H	25.364	25.678	-19.234
H	24.362	27.015	-19.144
H	22.256	26.034	-16.413
H	22.552	27.083	-17.68
H	23.626	24.517	-14.963
H	19.823	25.462	-17.422
H	20.783	24.269	-16.635
H	19.954	23.764	-18.105
H	20.752	26.522	-19.537
H	20.675	25.051	-20.283
H	22.182	25.959	-20.347
H	28.392	27.244	-17.834
H	27.606	26.879	-19.405
H	27.683	25.684	-18.137
H	25.995	28.877	-18.854
H	26.725	29.185	-17.259
H	24.958	28.963	-17.343
H	27.237	27.719	-15.252
C	31.587	9.207	-28.071
C	31.253	10.117	-27.016
C	30.782	9.205	-29.239
C	29.922	10.578	-26.969
C	32.155	10.375	-26.055
C	29.532	9.896	-29.301
O	29.383	11.109	-25.795
C	29.076	10.466	-28.098
N	32.992	10.582	-25.311
C	28.76	9.884	-30.381
C	28.05	11.372	-25.715
O	27.78	10.851	-27.982
N	27.991	10.075	-31.191
C	27.473	11.631	-24.422
C	27.224	11.313	-26.858
C	26.069	11.676	-24.381
C	25.832	11.537	-26.833
C	25.228	11.671	-23.154
C	25.279	11.546	-25.546
C	25.72	10.574	-22.088
C	25.476	12.917	-22.338
C	23.721	11.471	-23.686
C	23.872	11.356	-25.263
C	26.288	11.213	-20.841
C	26.143	12.647	-21.109
C	25.161	14.258	-22.644
C	23.145	12.565	-25.908
C	23.35	10.003	-25.822
C	27.718	10.819	-20.439
C	25.35	10.721	-19.622
C	26.473	13.691	-20.192
C	25.264	15.258	-21.606
C	26.043	15	-20.437
O	32.641	8.323	-27.991
O	31.257	8.47	-30.308
H	28.111	11.732	-23.581
H	25.296	11.521	-27.624
H	24.934	9.968	-21.824
H	26.527	9.874	-22.403
H	23.251	10.568	-23.249
H	23.195	12.319	-23.426
H	24.639	14.452	-23.492
H	22.074	12.566	-25.62
H	23.14	12.503	-26.958
H	23.59	13.517	-25.626
H	23.274	9.778	-26.897
H	22.352	9.789	-25.362
H	23.998	9.202	-25.473
H	27.915	11.278	-19.486
H	28.5	11.349	-21.107
H	27.911	9.725	-20.342
H	24.324	10.854	-19.9
H	25.61	11.389	-18.764
H	25.482	9.661	-19.409
H	27.007	13.564	-19.322
C	40.86	5.589	-36.537
C	39.906	5.975	-35.542
C	40.5	4.507	-37.45
C	38.679	5.296	-35.388
C	40.104	7.002	-34.758
C	39.217	3.883	-37.356
O	37.752	5.451	-34.385
C	38.288	4.255	-36.348
N	40.195	7.869	-34.032
C	38.788	2.954	-38.171
C	36.565	4.84	-34.216
O	37.118	3.586	-36.185
N	38.366	2.19	-38.924
C	35.747	5.06	-33.099
C	36.219	3.866	-35.185
C	34.507	4.381	-32.959
C	34.922	3.247	-35.137
C	33.613	4.302	-31.766
C	34.119	3.488	-33.979
C	34.249	3.319	-30.703
C	33.427	5.505	-30.925
C	32.342	3.633	-32.324
C	32.785	2.908	-33.718
C	34.687	4.042	-29.329
C	34.031	5.378	-29.613
C	32.57	6.662	-31.144
C	32.934	1.381	-33.437
C	31.753	3.179	-34.781
C	36.188	4.121	-29.246
C	34.017	3.355	-28.072
C	33.886	6.455	-28.72
C	32.269	7.548	-30.135
C	32.946	7.432	-28.992
C	42.211	6.29	-36.627
C	41.495	4.127	-38.522
H	35.983	5.694	-32.289
H	34.677	2.596	-35.864
H	33.638	2.502	-30.454
H	35.083	2.836	-31.211
H	31.835	2.843	-31.663
H	31.583	4.379	-32.519
H	32.058	6.818	-32.001
H	32.028	0.974	-32.938
H	33.725	1.238	-32.699
H	33.247	0.818	-34.322
H	31.914	2.684	-35.736
H	31.654	4.247	-35.034
H	30.832	2.863	-34.487
H	36.614	3.188	-28.971
H	36.456	4.787	-28.438
H	36.652	4.492	-30.122
H	34.205	2.27	-28.048
H	32.975	3.457	-28.096
H	34.407	3.808	-27.132
H	34.415	6.416	-27.836
H	43.073	5.633	-36.865
H	42.432	6.783	-35.597
H	42.128	7.142	-37.321
H	41.639	5.003	-39.155
H	41.185	3.381	-39.166
H	42.383	3.733	-38.087
C	-14.454	1.715	26.99
C	-15.37	0.764	27.442
C	-14.399	2.008	25.628
C	-16.319	0.199	26.592
C	-15.457	0.369	28.713
C	-15.196	1.292	24.677
O	-17.344	-0.493	27.084
C	-16.231	0.433	25.176
N	-15.484	0.038	29.802
C	-15.069	1.582	23.361
C	-18.319	-1.037	26.298
O	-17.276	-0.029	24.484
N	-15.004	1.768	22.218
C	-19.361	-1.791	26.887
C	-18.307	-0.763	24.954
C	-20.405	-2.253	26.084
C	-19.332	-1.273	24.113
C	-21.599	-3.02	26.54
C	-20.408	-1.964	24.676
C	-21.195	-4.468	26.912
C	-22.384	-2.604	27.69
C	-22.564	-2.96	25.227
C	-21.678	-2.553	24.038
C	-21.93	-4.862	28.249
C	-22.679	-3.666	28.535
C	-22.894	-1.373	27.943
C	-22.4	-1.4	23.208
C	-21.259	-3.681	22.994
C	-23.001	-6.023	28.024
C	-20.984	-5.245	29.427
C	-23.575	-3.539	29.598
C	-23.72	-1.091	29.035
C	-24.123	-2.234	29.851
O	-13.572	2.301	27.841
O	-13.455	2.949	25.215
C	-24.088	0.301	29.425
C	-25.003	-2.075	31.103
H	-19.327	-1.928	27.901
H	-19.348	-1.09	23.091
H	-21.342	-5.187	26.112
H	-20.081	-4.481	27.133
H	-23.129	-3.898	25.043
H	-23.395	-2.19	25.444
H	-22.646	-0.596	27.259
H	-21.853	-1.127	22.293
H	-22.516	-0.533	23.867
H	-23.406	-1.702	22.858
H	-22.035	-3.905	22.306
H	-21.057	-4.547	23.615
H	-20.425	-3.318	22.372
H	-23.487	-6.352	28.924
H	-22.46	-6.939	27.758
H	-23.678	-5.743	27.243
H	-20.367	-6.098	29.179
H	-21.574	-5.475	30.335
H	-20.262	-4.452	29.676
H	-23.744	-4.296	30.18
H	-23.61	1.088	28.799
H	-23.668	0.507	30.403
H	-25.144	0.447	29.326
H	-26.006	-1.941	30.834
H	-24.76	-1.237	31.735
H	-24.783	-2.841	31.814
C	-3.14	5.654	21.879
C	-4.249	5.027	22.448
C	-3.212	6.923	21.262
C	-5.433	5.813	22.645
C	-4.204	3.802	22.944
C	-4.422	7.642	21.341
O	-6.477	5.456	23.435
C	-5.494	7.145	22.124
N	-4.179	2.723	23.311
C	-4.465	8.871	20.797
C	-7.506	6.283	23.81
O	-6.584	7.896	22.424
N	-4.408	9.919	20.366
C	-8.497	5.792	24.722
C	-7.611	7.574	23.263
C	-9.436	6.703	25.163
C	-8.663	8.435	23.586
C	-10.239	6.549	26.431
C	-9.553	8.003	24.582
C	-9.334	6.573	27.712
C	-10.995	5.315	26.6
C	-11.174	7.821	26.285
C	-10.532	8.778	25.229
C	-9.927	5.587	28.798
C	-10.958	4.935	27.935
C	-11.779	4.569	25.704
C	-11.632	9.347	24.263
C	-9.815	10.12	25.805
C	-8.946	4.553	29.401
C	-10.628	6.407	29.935
C	-11.759	3.843	28.34
C	-12.686	3.604	26.093
C	-12.682	3.258	27.468
O	-1.897	5.032	21.941
O	-2.11	7.402	20.655
H	-8.551	4.858	25.007
H	-8.641	9.398	23.192
H	-8.313	6.197	27.551
H	-9.209	7.58	28.034
H	-12.198	7.489	25.888
H	-11.299	8.319	27.206
H	-11.893	4.827	24.676
H	-12.072	8.566	23.673
H	-11.344	10.203	23.725
H	-12.515	9.603	24.855
H	-10.433	10.565	26.528
H	-9.616	10.819	24.982
H	-8.883	9.898	26.212
H	-8.112	5.072	29.875
H	-8.541	3.821	28.692
H	-9.55	4.007	30.197
H	-9.849	6.971	30.474
H	-11.118	5.754	30.677
H	-11.367	7.086	29.508
H	-11.675	3.506	29.296
C	7.399	7.278	12.887
C	6.669	6.648	13.874
C	7.536	8.74	12.866
C	6.057	7.447	14.89
C	6.5	5.363	13.971
C	6.881	9.503	13.826
O	5.332	6.953	15.957
C	6.175	8.853	14.863
N	6.381	4.235	14.047
C	6.893	10.761	13.813
C	4.716	7.706	16.945
O	5.604	9.557	15.886
N	7.023	11.9	13.662
C	3.986	7.102	17.992
C	4.847	9.062	16.947
C	3.458	7.899	19.073
C	4.242	9.918	17.885
C	2.947	7.363	20.395
C	3.566	9.316	18.967
C	3.899	6.263	21.001
C	1.611	6.733	20.456
C	2.854	8.729	21.203
C	3.05	9.929	20.218
C	3.025	4.979	21.316
C	1.605	5.464	21.037
C	0.323	7.329	20.15
C	1.7	10.681	19.954
C	4.208	10.916	20.723
C	3.389	3.811	20.346
C	3.285	4.514	22.745
C	0.405	4.797	21.372
C	-0.892	6.781	20.648
C	-0.815	5.548	21.374
O	8.086	6.56	11.923
O	8.381	9.3	12.02
H	3.924	6.081	18.095
H	4.289	11.022	17.702
H	4.698	6.047	20.322
H	4.455	6.678	21.868
H	2.053	8.797	21.937
H	3.689	8.752	21.895
H	0.311	8.197	19.525
H	2.003	11.68	19.801
H	0.925	10.612	20.772
H	1.225	10.244	19.082
H	5.194	10.463	20.745
H	3.915	11.417	21.644
H	4.325	11.766	20.138
H	2.74	2.975	20.447
H	4.415	3.576	20.403
H	3.305	4.157	19.285
H	3.086	5.263	23.461
H	4.314	4.219	22.804
H	2.749	3.656	23.098
H	0.331	3.903	21.837
C	17.622	13.825	10.701
C	16.86	12.655	10.704
C	17.31	14.894	9.876
C	15.728	12.51	9.831
C	17.103	11.719	11.571
C	16.234	14.68	8.915
O	14.82	11.463	9.843
C	15.442	13.502	8.904
N	17.285	10.923	12.368
C	16.109	15.582	7.988
C	13.796	11.302	8.908
O	14.398	13.392	8.003
N	15.913	16.416	7.219
C	13.037	10.121	8.9
C	13.544	12.286	7.945
C	12.006	10.005	7.929
C	12.618	12.158	6.925
C	10.948	8.97	7.746
C	11.803	11.004	6.951
C	11.551	7.67	7.161
C	10.274	8.451	8.957
C	9.996	9.623	6.736
C	10.761	10.712	5.982
C	10.73	6.418	7.698
C	10.088	7.082	8.891
C	9.808	9.179	10.099
C	11.34	10.304	4.607
C	9.864	11.942	5.683
C	11.631	5.179	8.17
C	9.68	5.85	6.676
C	9.506	6.384	9.988
C	9.047	8.535	11.067
C	8.828	7.118	10.971
O	18.703	13.961	11.551
O	18.14	15.997	9.866
H	13.258	9.41	9.539
H	12.538	12.866	6.191
H	11.515	7.663	6.091
H	12.568	7.56	7.511
H	9.461	8.943	6.051
H	9.203	10.048	7.331
H	10.036	10.15	10.218
H	10.575	9.913	4.001
H	12.019	9.439	4.681
H	11.87	11.147	4.087
H	9.581	12.468	6.612
H	8.896	11.626	5.187
H	10.333	12.8	5.071
H	10.949	4.293	8.354
H	12.238	5.341	9.074
H	12.254	4.85	7.355
H	8.927	6.642	6.513
H	9.085	5.043	7.113
H	10.113	5.475	5.767
H	9.366	5.393	9.905
C	28.315	18.253	5.973
C	27.346	17.639	6.712
C	28.394	19.661	5.943
C	26.276	18.381	7.341
C	27.53	16.304	6.777
C	27.414	20.403	6.639
O	25.229	17.883	8.133
C	26.332	19.815	7.28
N	27.845	15.186	6.849
C	27.552	21.656	6.716
C	24.431	18.642	8.903
O	25.363	20.593	7.866
N	27.873	22.75	6.834
C	23.49	18.091	9.837
C	24.454	20.041	8.711
C	22.747	18.977	10.654
C	23.672	20.872	9.473
C	21.889	18.666	11.788
C	22.762	20.333	10.395
C	22.756	18.29	12.962
C	21.054	17.472	11.605
C	21.115	19.999	11.988
C	22.012	21.143	11.373
C	22.353	16.813	13.497
C	21.268	16.46	12.533
C	20.06	17.277	10.596
C	21.041	22.234	10.808
C	22.924	21.774	12.49
C	23.608	15.895	13.334
C	21.885	16.88	15.01
C	20.579	15.237	12.531
C	19.222	16.125	10.681
C	19.489	15.07	11.636
O	29.299	17.559	5.304
O	29.332	20.274	5.11
H	23.441	17.047	9.918
H	23.788	21.883	9.476
H	23.804	18.381	12.749
H	22.601	18.976	13.856
H	20.093	19.958	11.557
H	20.965	20.197	13.061
H	19.952	17.944	9.811
H	20.563	21.729	9.984
H	21.599	23.099	10.441
H	20.345	22.553	11.537
H	23.371	22.703	12.176
H	23.764	21.151	12.827
H	22.283	22.053	13.34
H	23.329	14.844	13.35
H	24.338	16.035	14.192
H	24.11	16.05	12.373
H	22.683	17.255	15.669
H	21.567	15.944	15.436
H	21.032	17.479	15.17
H	20.75	14.5	13.201
C	39.692	24.175	-0.061
C	38.983	23.625	1.023
C	39.032	25.019	-1.023
C	37.586	23.713	0.976
C	39.58	22.985	1.942
C	37.668	25.213	-0.908
O	36.802	22.869	1.721
C	36.896	24.52	0.066
N	40.143	22.449	2.8
C	37.007	25.931	-1.794
C	35.452	22.597	1.501
O	35.526	24.486	0.006
N	36.472	26.536	-2.603
C	34.78	21.494	2.046
C	34.81	23.479	0.612
C	33.569	21.11	1.49
C	33.524	23.248	0.206
C	32.817	19.801	1.596
C	32.959	22.005	0.576
C	33.817	18.56	1.475
C	32.051	19.377	2.793
C	31.816	19.837	0.389
C	31.762	21.357	-0.059
C	33.345	17.387	2.467
C	32.221	18.012	3.143
C	31.094	20.178	3.487
C	30.56	22.253	0.487
C	31.649	21.474	-1.614
C	32.874	16.152	1.678
C	34.551	17.195	3.434
C	31.279	17.375	3.952
C	30.298	19.54	4.432
C	30.301	18.136	4.551
O	40.992	23.895	-0.359
O	39.726	25.498	-2.113
H	35.212	20.907	2.672
H	33.057	23.865	-0.491
H	33.911	18.219	0.417
H	34.826	19.045	1.638
H	32.088	19.247	-0.442
H	30.811	19.52	0.684
H	31.027	21.155	3.303
H	30.6	23.283	0.176
H	30.48	22.323	1.578
H	29.556	21.832	0.167
H	32.364	20.89	-2.172
H	31.775	22.513	-1.927
H	30.564	21.182	-1.855
H	33.655	15.754	1.1
H	32.173	16.448	0.919
H	32.487	15.38	2.261
H	34.439	16.38	4.176
H	34.715	18.183	3.934
H	35.421	16.944	2.833
H	31.241	16.337	4.039
C	48.328	32.261	-5.903
C	47.81	31.15	-5.267
C	47.637	32.852	-6.992
C	46.63	30.498	-5.657
C	48.338	30.86	-4.071
C	46.401	32.282	-7.362
O	46.22	29.393	-5.04
C	45.965	31.035	-6.815
N	48.871	30.552	-3.099
C	45.742	32.751	-8.344
C	45.264	28.586	-5.602
O	44.961	30.186	-7.373
N	45.176	33.26	-9.228
C	44.895	27.325	-5.021
C	44.639	28.959	-6.829
C	44.008	26.451	-5.668
C	43.725	28.129	-7.47
C	43.559	25.087	-5.223
C	43.446	26.862	-6.91
C	44.81	24.178	-5.026
C	42.898	24.933	-3.936
C	42.632	24.711	-6.389
C	42.625	25.84	-7.478
C	44.679	23.307	-3.806
C	43.51	23.912	-3.17
C	41.658	25.492	-3.573
C	43.164	25.459	-8.887
C	41.201	26.405	-7.753
C	45.858	23.332	-2.792
C	44.435	21.877	-4.328
C	42.901	23.611	-1.925
C	40.983	25.084	-2.396
C	41.644	24.181	-1.576
O	49.443	32.909	-5.524
O	48.212	33.901	-7.677
H	45.404	27.089	-4.116
H	43.398	28.448	-8.369
H	45.038	23.731	-5.973
H	45.676	24.816	-4.838
H	42.91	23.761	-6.876
H	41.642	24.467	-6.125
H	41.141	26.224	-4.199
H	44.232	25.231	-8.948
H	43.07	26.215	-9.635
H	42.663	24.582	-9.216
H	40.667	26.667	-6.857
H	40.601	25.634	-8.19
H	41.282	27.214	-8.456
H	46.713	22.78	-3.174
H	45.623	22.748	-1.849
H	46.127	24.353	-2.545
H	43.547	21.915	-4.868
H	44.248	21.174	-3.54
H	45.278	21.526	-4.932
H	43.303	22.979	-1.207
C	56.077	33.685	-15.364
C	55.402	33.525	-14.131
C	55.893	34.843	-16.194
C	54.594	34.593	-13.678
C	55.72	32.502	-13.36
C	55.115	35.93	-15.661
O	53.999	34.533	-12.437
C	54.42	35.782	-14.434
N	56.077	31.656	-12.636
C	54.874	37.049	-16.319
C	53.345	35.597	-11.842
O	53.768	36.83	-13.817
N	54.765	37.981	-16.962
C	52.955	35.613	-10.437
C	53.247	36.807	-12.589
C	52.31	36.747	-9.902
C	52.561	37.914	-12.051
C	52.001	36.983	-8.507
C	52.085	37.9	-10.688
C	53.355	37.112	-7.692
C	51.267	35.895	-7.801
C	51.188	38.272	-8.603
C	51.466	38.991	-9.945
C	53.186	36.238	-6.396
C	51.907	35.512	-6.658
C	50.015	35.357	-8.206
C	50.159	39.463	-10.72
C	52.447	40.227	-9.886
C	54.322	35.2	-6.26
C	52.979	37.126	-5.089
C	51.351	34.522	-5.805
C	49.419	34.383	-7.331
C	50.089	33.926	-6.178
O	56.911	32.709	-15.822
O	56.471	34.926	-17.417
H	53.042	34.84	-9.819
H	52.397	38.695	-12.651
H	54.204	36.809	-8.305
H	53.562	38.124	-7.456
H	50.072	38.075	-8.48
H	51.396	38.894	-7.676
H	49.532	35.557	-9.057
H	49.561	40.003	-10.007
H	49.584	38.545	-11.128
H	50.351	40.121	-11.588
H	53.404	39.926	-9.482
H	51.96	40.998	-9.235
H	52.635	40.72	-10.849
H	54.296	34.681	-5.284
H	55.405	35.592	-6.275
H	54.408	34.47	-7.056
H	52.603	36.536	-4.244
H	52.288	37.948	-5.333
H	53.986	37.649	-4.908
H	51.866	34.3	-4.929
C	66.238	38.003	-18.639
C	65.124	37.203	-18.341
C	66.425	38.433	-19.964
C	64.271	36.769	-19.317
C	64.884	36.9	-17.034
C	65.52	38.108	-20.969
O	63.278	35.822	-19.117
C	64.435	37.228	-20.638
N	64.673	36.555	-16.009
C	65.667	38.626	-22.171
C	62.348	35.437	-20.08
O	63.616	36.77	-21.636
N	65.756	39.119	-23.191
C	61.339	34.483	-19.826
C	62.61	35.878	-21.394
C	60.505	34.05	-20.863
C	61.805	35.355	-22.454
C	59.525	32.958	-20.792
C	60.692	34.479	-22.205
C	60.264	31.538	-20.733
C	58.714	32.977	-19.584
C	58.745	33.08	-22.194
C	59.707	33.928	-23.11
C	59.947	30.838	-19.369
C	59.025	31.837	-18.8
C	57.891	34.033	-19.166
C	58.916	35.006	-23.856
C	60.358	32.944	-24.175
C	61.252	30.553	-18.564
C	59.194	29.461	-19.62
C	58.401	31.712	-17.537
C	57.317	33.882	-17.882
C	57.571	32.789	-17.04
O	67.091	38.377	-17.664
O	67.606	39.19	-20.125
H	61.294	34.097	-18.895
H	62.004	35.686	-23.378
H	59.939	30.943	-21.545
H	61.288	31.649	-20.906
H	58.534	32.113	-22.622
H	57.762	33.527	-22.079
H	57.799	34.939	-19.716
H	59.504	35.447	-24.64
H	58.479	35.781	-23.185
H	58.094	34.418	-24.357
H	59.581	32.465	-24.761
H	60.973	32.124	-23.727
H	61.107	33.491	-24.847
H	61.955	29.838	-19.045
H	61.012	29.974	-17.637
H	61.733	31.538	-18.324
H	58.238	29.491	-20.184
H	58.996	29.037	-18.651
H	59.868	28.737	-20.09
H	58.593	30.873	-16.967
C	72.832	48.985	-21.292
C	72.17	47.848	-20.618
C	74.136	48.701	-21.918
C	72.649	46.537	-20.711
C	71.025	48.041	-20.064
C	74.599	47.347	-21.871
O	71.938	45.476	-20.109
C	73.846	46.307	-21.293
N	70.035	48.288	-19.588
C	75.781	46.962	-22.334
C	72.434	44.216	-20.052
O	74.337	45.041	-21.232
N	76.808	46.631	-22.767
C	71.808	43.169	-19.353
C	73.687	43.968	-20.668
C	72.45	41.888	-19.221
C	74.24	42.647	-20.666
C	72.009	40.726	-18.382
C	73.591	41.645	-19.945
C	72.365	40.966	-16.786
C	70.598	40.432	-18.319
C	72.899	39.586	-19.002
C	74.036	40.235	-19.887
C	71.223	40.26	-15.973
C	70.18	40.063	-16.993
C	69.657	40.254	-19.391
C	75.43	40.22	-19.281
C	74.11	39.63	-21.368
C	70.818	41.049	-14.767
C	71.742	38.846	-15.487
C	68.96	39.472	-16.739
C	68.423	39.582	-19.136
C	68.107	39.194	-17.803
C	72.205	50.372	-21.223
C	74.874	49.81	-22.551
H	70.947	43.434	-18.856
H	75.122	42.366	-21.155
H	73.403	40.666	-16.524
H	72.304	42.003	-16.638
H	73.289	38.947	-18.192
H	72.352	38.907	-19.592
H	69.905	40.551	-20.315
H	75.396	40.535	-18.249
H	76.064	40.855	-19.902
H	75.851	39.227	-19.31
H	74.851	40.068	-21.995
H	73.162	39.781	-21.905
H	74.284	38.541	-21.3
H	71.564	41.037	-13.997
H	69.918	40.645	-14.289
H	70.575	42.096	-15.03
H	71.109	38.221	-14.884
H	72.583	39.187	-14.856
H	72.173	38.299	-16.312
H	68.77	39.151	-15.804
H	72.944	51.16	-21.221
H	71.629	50.465	-20.292
H	71.569	50.499	-22.073
H	74.205	50.301	-23.21
H	75.768	49.5	-23.093
H	75.205	50.507	-21.825
C	4.623	72.165	-17.788
C	4.08	72.486	-19.064
C	5.972	72.445	-17.516
C	4.917	73.179	-20.018
C	2.877	72.099	-19.369
C	6.747	73.151	-18.471
O	4.519	73.628	-21.289
C	6.212	73.57	-19.686
N	1.745	71.889	-19.46
C	8.014	73.322	-18.231
C	5.269	74.377	-22.121
O	6.907	74.383	-20.552
N	9.124	73.574	-17.997
C	4.807	74.635	-23.455
C	6.515	74.836	-21.728
C	5.559	75.518	-24.264
C	7.216	75.744	-22.527
C	5.238	75.843	-25.664
C	6.773	76.091	-23.842
C	5.464	74.609	-26.617
C	3.833	76.213	-25.952
C	6.287	77.026	-25.898
C	7.432	76.953	-24.819
C	4.329	74.764	-27.709
C	3.345	75.597	-27.086
C	2.929	77.047	-25.229
C	7.669	78.379	-24.2
C	8.784	76.421	-25.31
C	4.828	75.46	-29.022
C	3.727	73.378	-28.119
C	2.018	75.731	-27.474
C	1.604	77.17	-25.677
C	1.057	76.553	-26.833
O	3.858	71.562	-16.825
O	6.542	71.96	-16.367
C	0.849	77.912	-24.648
C	-0.41	76.602	-27.28
H	3.983	74.175	-23.745
H	8.07	76.221	-22.183
H	6.462	74.599	-27.015
H	5.217	73.616	-26.062
H	6.721	76.896	-26.874
H	5.787	78.003	-25.736
H	3.31	77.576	-24.385
H	7.915	79.242	-24.922
H	8.479	78.383	-23.501
H	6.804	78.802	-23.666
H	9.053	76.942	-26.22
H	8.661	75.347	-25.553
H	9.575	76.524	-24.539
H	3.879	75.57	-29.636
H	5.598	74.871	-29.555
H	5.302	76.438	-28.88
H	4.514	72.717	-28.584
H	2.864	73.45	-28.814
H	3.412	72.761	-27.206
H	1.669	75.25	-28.333
H	1.243	79	-24.586
H	0.936	77.413	-23.627
H	-0.206	78.026	-24.827
H	-0.54	76.344	-28.329
H	-0.967	77.513	-27.002
H	-0.857	75.845	-26.712
C	5.523	62.252	-9.188
C	5.064	63.285	-10.06
C	6.527	62.447	-8.22
C	5.678	64.526	-9.981
C	4.173	63.062	-10.955
C	7.062	63.718	-8.068
O	5.437	65.59	-10.809
C	6.675	64.735	-8.977
N	3.371	62.983	-11.783
C	7.868	63.991	-7.17
C	5.974	66.861	-10.695
O	7.148	65.939	-8.863
N	8.654	64.364	-6.423
C	5.644	67.904	-11.503
C	6.934	67.007	-9.655
C	6.112	69.194	-11.187
C	7.555	68.229	-9.506
C	5.61	70.484	-11.574
C	7.143	69.343	-10.27
C	4.179	70.76	-10.966
C	5.311	70.72	-13.017
C	6.628	71.559	-10.949
C	7.681	70.664	-10.188
C	3.127	70.69	-12.143
C	3.926	70.601	-13.347
C	6.196	71.04	-14.057
C	9.074	70.68	-10.92
C	7.924	71.068	-8.732
C	2.225	69.429	-11.945
C	2.177	71.958	-12.162
C	3.425	70.7	-14.663
C	5.739	71.351	-15.363
C	4.37	71.148	-15.667
O	5.03	60.987	-9.245
O	6.863	61.425	-7.378
H	4.979	67.725	-12.262
H	8.201	68.27	-8.755
H	4.035	70.044	-10.146
H	4.073	71.648	-10.363
H	7.089	72.199	-11.728
H	6.213	72.338	-10.271
H	7.217	71.04	-13.81
H	8.972	70.431	-11.943
H	9.704	69.907	-10.521
H	9.67	71.579	-10.857
H	7.054	70.993	-8.086
H	8.263	72.124	-8.753
H	8.808	70.572	-8.315
H	1.597	69.212	-12.818
H	1.66	69.595	-11.094
H	2.707	68.463	-11.816
H	1.473	71.781	-12.948
H	2.779	72.843	-12.418
H	1.671	72.099	-11.175
H	2.405	70.578	-14.943
C	11.353	50.629	-4.609
C	10.805	51.689	-5.293
C	10.997	50.46	-3.247
C	9.903	52.574	-4.665
C	11.032	51.782	-6.558
C	10.068	51.317	-2.586
O	9.29	53.592	-5.371
C	9.551	52.425	-3.326
N	11.219	51.895	-7.686
C	9.847	51.11	-1.298
C	8.327	54.325	-4.814
O	8.621	53.191	-2.75
N	9.699	50.912	-0.169
C	7.667	55.375	-5.52
C	8.081	54.24	-3.42
C	6.703	56.165	-4.881
C	7.289	55.099	-2.777
C	5.661	57.145	-5.378
C	6.646	56.185	-3.476
C	4.426	56.314	-5.904
C	5.836	58.016	-6.546
C	5.381	58.022	-4.073
C	5.841	57.26	-2.83
C	4.301	56.418	-7.492
C	4.996	57.707	-7.617
C	6.532	59.229	-6.468
C	6.835	58.021	-1.8
C	4.576	56.658	-2.111
C	4.998	55.356	-8.348
C	2.81	56.325	-7.958
C	4.737	58.722	-8.565
C	6.264	60.194	-7.427
C	5.358	59.97	-8.465
O	12.143	49.641	-5.097
O	11.442	49.366	-2.563
H	7.854	55.49	-6.528
H	7.1	55.004	-1.759
H	4.344	55.302	-5.533
H	3.482	56.697	-5.491
H	5.975	58.964	-4.011
H	4.295	58.295	-3.932
H	7.173	59.522	-5.701
H	7.656	58.513	-2.368
H	7.2	57.228	-1.132
H	6.496	58.786	-1.103
H	3.87	56.099	-2.724
H	4.017	57.414	-1.608
H	4.878	55.973	-1.297
H	5.95	55.148	-7.855
H	5.092	55.724	-9.382
H	4.535	54.407	-8.277
H	2.23	57.179	-7.603
H	2.289	55.415	-7.655
H	2.754	56.365	-9.017
H	3.978	58.602	-9.265
C	10.331	38.162	0.757
C	10.647	39.04	-0.283
C	10.262	38.576	2.113
C	11.09	40.332	0.045
C	10.535	38.747	-1.541
C	10.603	39.916	2.44
O	11.441	41.216	-0.923
C	11.069	40.786	1.38
N	10.514	38.453	-2.659
C	10.437	40.416	3.601
C	11.872	42.503	-0.709
O	11.584	42.022	1.607
N	10.279	40.939	4.593
C	12.405	43.283	-1.743
C	12.085	42.88	0.692
C	13.301	44.348	-1.373
C	12.787	44.076	1.028
C	14.081	45.218	-2.311
C	13.509	44.709	-0.003
C	14.711	44.477	-3.521
C	13.379	46.269	-3.058
C	15.082	45.849	-1.298
C	14.633	45.735	0.218
C	15.045	45.636	-4.648
C	13.945	46.554	-4.294
C	12.384	47.124	-2.487
C	15.799	45.223	1.094
C	14.107	47.065	0.815
C	14.89	45.192	-6.113
C	16.507	46.131	-4.463
C	13.515	47.72	-5.024
C	12.13	48.36	-3.094
C	12.537	48.552	-4.411
O	10.018	36.863	0.462
O	9.924	37.586	3.02
H	12.126	43.129	-2.72
H	12.876	44.415	1.989
H	15.548	43.861	-3.248
H	13.997	43.838	-3.978
H	16.075	45.362	-1.594
H	15.333	46.85	-1.568
H	11.964	46.823	-1.624
H	16.704	45.843	1.066
H	16.048	44.164	0.808
H	15.398	45.234	2.07
H	14.95	47.657	1.261
H	13.413	46.87	1.569
H	13.656	47.631	0.05
H	14.924	46.129	-6.786
H	13.837	44.768	-6.187
H	15.697	44.474	-6.417
H	16.578	46.512	-3.415
H	16.806	46.941	-5.157
H	17.156	45.166	-4.514
H	14.046	48.08	-5.849
C	13.067	28.798	10.562
C	13.016	29.371	9.246
C	11.851	28.626	11.313
C	11.79	29.978	8.736
C	14.103	29.358	8.598
C	10.678	29.074	10.765
O	11.624	30.592	7.517
C	10.598	29.779	9.528
N	15.104	29.374	7.981
C	9.486	28.893	11.288
C	10.394	31.093	7.055
O	9.378	30.276	9.077
N	8.37	28.755	11.564
C	10.291	31.784	5.831
C	9.218	30.934	7.893
C	9.07	32.263	5.403
C	7.988	31.427	7.487
C	8.631	32.757	3.995
C	7.933	32.124	6.236
C	8.899	31.613	2.984
C	9.14	33.915	3.202
C	7.115	32.971	4.213
C	6.652	32.477	5.61
C	9.013	32.128	1.545
C	9.268	33.559	1.884
C	9.301	35.253	3.661
C	6.06	33.661	6.427
C	5.569	31.367	5.557
C	10.135	31.464	0.762
C	7.721	32.022	0.671
C	9.535	34.558	0.957
C	9.647	36.255	2.755
C	9.744	35.919	1.386
O	14.186	28.308	11.118
O	11.935	27.923	12.511
H	11.115	31.869	5.203
H	7.177	31.312	8.073
H	9.881	31.123	3.242
H	8.015	30.902	2.993
H	6.866	34.03	4.071
H	6.492	32.463	3.448
H	9.2	35.492	4.672
H	5.642	33.439	7.399
H	5.361	34.256	5.768
H	6.803	34.456	6.536
H	6.162	30.442	5.189
H	4.756	31.497	4.846
H	5.068	31.114	6.538
H	10.167	31.781	-0.299
H	9.913	30.381	0.754
H	11.034	31.574	1.34
H	6.89	32.749	0.947
H	7.231	31.054	0.654
H	7.884	32.238	-0.426
H	9.522	34.385	-0.037
C	16.337	18.511	19.3
C	16.36	19.404	18.224
C	15.31	18.554	20.326
C	15.43	20.462	18.19
C	17.347	19.307	17.37
C	14.273	19.529	20.144
O	15.598	21.589	17.385
C	14.386	20.548	19.159
N	18.153	19.153	16.539
C	13.21	19.389	20.91
C	14.762	22.716	17.456
O	13.568	21.636	19.169
N	12.339	19.268	21.636
C	15.009	23.85	16.614
C	13.661	22.77	18.378
C	14.321	25.084	16.926
C	12.888	23.928	18.584
C	14.608	26.429	16.341
C	13.348	25.083	17.934
C	16.125	26.755	16.526
C	14.4	26.697	14.913
C	13.737	27.339	17.3
C	12.734	26.419	18.113
C	16.805	27.178	15.189
[truncated: 3,393 more rows]

## Sheet: PIM-Ao
ATOM	X	Y	Z
C	58.523	2.804	47.933
C	59.544	3.323	48.715
C	57.246	2.689	48.428
C	59.325	3.594	50.062
C	60.855	3.523	48.256
C	56.935	3.122	49.779
O	60.276	4.15	50.855
C	58.013	3.51	50.608
N	61.05	4.004	47.054
N	61.899	3.262	49.072
C	55.623	3.124	50.189
C	60.131	4.413	52.169
O	57.803	3.784	51.949
O	62.203	4.34	46.544
N	55.329	2.837	51.47
N	54.699	3.631	49.365
C	61.211	4.923	52.897
C	58.834	4.267	52.684
O	54.178	2.918	52.14
C	61.005	5.34	54.207
C	58.665	4.657	54.034
C	61.963	5.934	55.121
C	59.702	5.309	54.748
C	62.891	4.745	55.622
C	62.809	6.946	54.577
C	61.024	6.554	56.218
C	59.736	5.762	56.155
C	64.38	5.275	55.317
C	64.175	6.497	54.493
C	62.483	8.129	53.935
C	58.504	6.655	56.464
C	59.705	4.547	57.128
C	65.223	5.596	56.599
C	65.129	4.192	54.481
C	65.175	7.229	53.758
C	63.436	8.855	53.138
C	64.763	8.376	53.09
O	58.711	2.552	46.567
O	56.287	2.231	47.555
C	62.951	10.054	52.335
C	65.769	8.982	52.208
H	61.818	2.949	49.981
H	62.744	3.388	48.681
H	63.072	4.327	46.988
H	53.838	3.697	49.727
H	54.924	3.983	48.532
H	62.139	4.991	52.455
H	54.159	2.766	53.082
H	57.744	4.631	54.452
H	62.829	4.561	56.718
H	62.653	3.825	55.09
H	61.475	6.428	57.163
H	60.783	7.632	56
H	61.46	8.311	53.938
H	58.697	7.163	57.439
H	57.528	6.13	56.634
H	58.475	7.404	55.657
H	59.872	4.848	58.212
H	60.499	3.897	56.904
H	58.83	3.992	57.098
H	65.396	4.683	57.273
H	64.734	6.326	57.25
H	66.211	5.931	56.319
H	64.593	3.846	53.63
H	65.24	3.401	55.098
H	66.06	4.677	54.107
H	66.178	6.973	53.789
H	61.882	10.085	52.428
H	63.148	9.917	51.252
H	63.344	10.958	52.634
H	65.612	10.027	52.015
H	65.818	8.477	51.212
H	66.751	8.911	52.541
C	48.272	6.047	44.59
C	49.654	5.718	44.531
C	47.284	5.064	44.417
C	50.055	4.349	44.185
C	50.676	6.657	44.778
C	47.65	3.712	44.24
O	51.369	4.013	44.009
C	48.99	3.361	44.147
N	51.696	6.731	43.844
N	50.567	7.569	45.743
C	46.673	2.773	43.894
C	51.686	2.767	43.619
O	49.421	2.083	43.839
O	52.489	7.788	43.805
N	46.415	1.709	44.712
N	46.077	2.784	42.656
C	53.044	2.44	43.521
C	50.728	1.754	43.566
O	45.648	0.683	44.405
C	53.444	1.126	43.235
C	51.125	0.46	43.253
C	54.816	0.531	43.052
C	52.488	0.115	43.061
C	55.575	0.877	41.733
C	55.721	1.132	44.063
C	54.602	-1.076	43.168
C	53.081	-1.252	42.973
C	57.102	1.15	42.045
C	56.996	1.492	43.557
C	55.452	1.394	45.399
C	52.482	-2.222	44.136
C	52.762	-1.928	41.653
C	57.672	2.289	41.143
C	58.052	-0.054	41.863
C	58.021	1.973	44.387
C	56.439	1.879	46.246
C	57.757	2.184	45.672
O	47.862	7.333	44.853
O	45.966	5.458	44.392
H	49.757	7.499	46.342
H	51.181	8.292	45.807
H	52.457	8.571	44.352
H	45.385	2.141	42.401
H	46.242	3.541	42.069
H	53.764	3.177	43.582
H	45.28	0.483	43.51
H	50.43	-0.232	43.187
H	55.414	0.229	40.94
H	55.096	1.787	41.386
H	55.2	-1.61	42.431
H	54.852	-1.387	44.181
H	54.559	1.12	45.786
H	53.093	-3.121	44.18
H	51.451	-2.568	44.005
H	52.539	-1.74	45.139
H	51.735	-1.989	41.449
H	53.238	-2.902	41.627
H	53.132	-1.44	40.77
H	57.568	1.986	40.121
H	58.712	2.623	41.396
H	57.129	3.228	41.374
H	58.022	-0.399	40.796
H	57.846	-0.92	42.532
H	59.087	0.182	42.16
H	58.898	2.12	43.918
C	37.549	8.854	51.087
C	38.77	9.016	50.438
C	36.563	8.021	50.508
C	38.96	8.465	49.15
C	39.775	9.836	51.015
C	36.772	7.395	49.215
O	39.987	8.747	48.36
C	37.992	7.671	48.51
N	39.907	9.689	52.331
N	40.623	10.679	50.307
C	35.713	6.695	48.591
C	40.218	8.359	47.077
O	38.174	7.202	47.191
O	40.794	10.225	53.055
N	36.002	5.528	47.974
N	34.489	7.278	48.637
C	41.382	8.708	46.35
C	39.281	7.467	46.442
O	35.127	4.824	47.387
C	41.476	8.402	44.995
C	39.442	7.058	45.138
C	42.423	8.863	43.961
C	40.498	7.571	44.378
C	42.582	10.4	44.01
C	43.817	8.388	44.325
C	41.984	8.202	42.582
C	40.679	7.402	42.898
C	44.058	10.78	44.382
C	44.718	9.423	44.518
C	44.158	6.989	44.464
C	40.8	5.883	42.532
C	39.438	7.941	42.106
C	44.071	11.546	45.775
C	44.772	11.619	43.264
C	46.087	9.153	44.766
C	45.563	6.751	44.558
C	46.548	7.771	44.79
O	37.225	9.446	52.242
O	35.412	7.793	51.212
H	40.494	10.859	49.353
H	41.343	11.107	50.7
H	41.431	10.94	52.7
H	33.765	6.91	48.025
H	34.391	8.16	49.061
H	42.13	9.133	46.822
H	34.242	5.248	47.205
H	38.826	6.469	44.639
H	42.309	10.869	43.02
H	41.849	10.935	44.662
H	41.683	8.998	41.822
H	42.724	7.557	42.197
H	43.453	6.2	44.451
H	41.044	5.634	41.491
H	39.96	5.208	42.795
H	41.609	5.428	43.144
H	39.633	7.854	41.027
H	39.322	8.951	42.445
H	38.56	7.402	42.314
H	45.102	11.791	46.012
H	43.642	10.874	46.492
H	43.381	12.455	45.728
H	44.157	12.385	43.031
H	44.948	11.053	42.386
H	45.704	12.016	43.649
H	46.807	9.873	44.915
C	25.966	10.955	50.066
C	27.002	11.304	50.943
C	25.59	9.595	49.892
C	27.642	10.305	51.687
C	27.45	12.63	51.067
C	26.094	8.584	50.754
O	28.717	10.574	52.451
C	27.081	8.999	51.684
N	26.721	13.667	51.542
N	28.7	12.961	50.578
C	25.56	7.268	50.621
C	29.333	9.643	53.256
O	27.661	8.109	52.582
O	27.161	14.904	51.643
N	24.368	7.042	50.028
N	26.197	6.159	51.055
C	30.62	9.844	53.884
C	28.738	8.407	53.363
O	23.87	5.859	49.758
C	31.19	8.846	54.651
C	29.194	7.434	54.288
C	32.537	8.74	55.226
C	30.464	7.713	54.972
C	32.78	9.839	56.262
C	33.698	8.943	54.293
C	32.55	7.255	55.761
C	31.109	6.697	55.922
C	34.304	10.282	56.205
C	34.714	9.773	54.887
C	33.933	8.278	53.028
C	30.989	5.195	55.469
C	30.616	6.784	57.383
C	35.232	9.666	57.265
C	34.498	11.804	56.346
C	35.827	10.058	54.14
C	35.123	8.453	52.376
C	36.081	9.328	52.941
O	25.357	11.966	49.327
O	24.768	9.295	48.813
H	29.102	12.24	50.057
H	29.127	13.871	50.65
H	27.96	15.095	51.215
H	25.805	5.28	51.058
H	27.204	6.202	51.265
H	31.093	10.752	53.843
H	24.393	5.041	50.002
H	28.642	6.551	54.35
H	32.201	10.742	56.043
H	32.426	9.505	57.255
H	33.035	6.636	55.004
H	33.2	7.174	56.702
H	33.1	7.676	52.695
H	31.242	5.033	54.41
H	29.942	4.75	55.458
H	31.569	4.509	56.075
H	29.586	6.322	57.405
H	30.586	7.83	57.718
H	31.306	6.249	58.037
H	36.268	10.033	57.207
H	35.128	8.575	57.233
H	34.887	9.944	58.289
H	34.211	12.184	57.316
H	33.964	12.316	55.48
H	35.529	12.035	56.172
H	36.497	10.697	54.518
C	14.159	10.927	44.298
C	15.372	11.034	45.026
C	14.13	10.142	43.127
C	16.537	10.509	44.387
C	15.452	11.647	46.262
C	15.22	9.37	42.659
O	17.711	10.827	44.952
C	16.464	9.642	43.26
N	15.95	12.896	46.382
N	14.994	10.853	47.225
C	15.101	8.372	41.668
C	18.882	10.285	44.508
O	17.675	9.15	42.875
O	15.902	13.513	47.546
N	14.029	7.488	41.798
N	16.112	8.256	40.744
C	20.13	10.795	44.983
C	18.878	9.346	43.453
O	13.865	6.433	41.066
C	21.336	10.362	44.386
C	20.058	8.8	42.973
C	22.651	11.013	44.528
C	21.279	9.351	43.416
C	22.514	12.565	44.16
C	23.248	11.147	45.885
C	23.544	10.095	43.556
C	22.597	9.015	42.83
C	23.114	13.456	45.293
C	23.459	12.454	46.306
C	23.552	10.068	46.754
C	22.518	9.244	41.276
C	23.012	7.44	42.993
C	21.933	14.352	45.933
C	24.31	14.398	44.792
C	24.112	12.706	47.517
C	24.271	10.321	47.989
C	24.555	11.661	48.33
O	13.015	11.565	44.692
O	13.021	10.215	42.338
H	14.6	9.938	46.965
H	15.085	11.065	48.153
H	15.463	13.103	48.32
H	16.329	7.473	40.213
H	16.683	9.014	40.635
H	20.188	11.431	45.764
H	14.388	6.271	40.288
H	20.002	8.133	42.208
H	23.194	12.828	43.305
H	21.538	12.838	43.73
H	24.056	10.714	42.837
H	24.371	9.583	44.096
H	23.312	9.162	46.47
H	21.977	10.191	41.126
H	21.954	8.452	40.798
H	23.528	9.282	40.839
H	23.339	7.199	44.008
H	23.86	7.161	42.27
H	22.215	6.748	42.637
H	22.223	14.886	46.797
H	20.998	13.867	46.171
H	21.731	14.969	45.1
H	24.036	15.101	44.046
H	25.155	13.763	44.468
H	24.698	14.913	45.614
H	24.303	13.649	47.847
C	3.558	6.916	38.111
C	4.548	7.367	38.996
C	3.183	7.658	36.993
C	5.259	8.503	38.648
C	4.794	6.571	40.198
C	3.889	8.758	36.601
O	6.199	9.041	39.514
C	4.929	9.23	37.454
N	6.086	6.153	40.524
N	3.684	6.144	40.888
C	3.728	9.347	35.325
C	6.853	10.222	39.266
O	5.628	10.334	37.174
O	6.371	5.364	41.515
N	3.712	8.687	34.136
N	3.473	10.653	35.335
C	7.695	10.755	40.202
C	6.54	10.89	38.053
O	3.594	9.305	33.011
C	8.265	12.062	39.989
C	7.228	12.111	37.745
C	9.003	12.862	40.959
C	8.102	12.679	38.724
C	8.085	13.585	42.012
C	9.959	12.238	41.98
C	9.616	13.879	39.907
C	8.843	13.933	38.623
C	8.848	13.905	43.353
C	9.947	12.945	43.189
C	10.913	11.249	41.739
C	9.797	14.099	37.415
C	7.827	15.166	38.621
C	9.517	15.331	43.417
C	7.969	13.594	44.62
C	10.917	12.626	44.147
C	11.928	10.992	42.676
C	11.925	11.691	43.886
O	2.911	5.723	38.393
O	2.103	7.186	36.254
H	2.774	6.38	40.624
H	3.967	5.627	41.674
H	5.717	4.944	42.083
H	3.235	11.155	34.506
H	3.586	11.117	36.175
H	7.853	10.24	41.044
H	3.503	10.266	33.061
H	7.098	12.654	36.911
H	7.607	14.515	41.591
H	7.258	12.882	42.233
H	9.721	14.814	40.347
H	10.641	13.496	39.716
H	10.809	10.795	40.804
H	10.533	13.408	37.459
H	10.319	15.099	37.44
H	9.16	13.965	36.46
H	7.189	15.121	37.733
H	8.354	16.157	38.697
H	7.236	15.15	39.45
H	8.696	15.997	43.394
H	10.144	15.518	42.592
H	10.043	15.457	44.375
H	7.536	12.6	44.563
H	7.138	14.314	44.748
H	8.656	13.538	45.422
H	10.951	13.032	45.097
C	-6.971	10.157	38.811
C	-5.693	9.685	38.485
C	-8.129	9.473	38.377
C	-5.621	8.514	37.747
C	-4.449	10.256	38.974
C	-8.027	8.368	37.477
O	-4.43	7.867	37.572
C	-6.769	7.974	37.117
N	-3.57	9.391	39.574
N	-4.177	11.58	39.023
C	-9.197	7.748	36.955
C	-4.29	6.827	36.719
O	-6.584	6.956	36.178
O	-2.481	9.786	40.173
N	-10.213	8.493	36.516
N	-9.31	6.383	36.947
C	-3.119	6.109	36.708
C	-5.351	6.385	35.909
O	-11.313	8.014	35.93
C	-2.898	5.023	35.8
C	-5.132	5.369	34.974
C	-1.749	3.985	35.705
C	-3.91	4.754	34.844
C	-2.187	2.931	36.777
C	-0.457	4.472	36.284
C	-1.838	3.578	34.207
C	-3.343	3.84	33.795
C	-0.929	2.613	37.713
C	-0.017	3.771	37.417
C	0.315	5.557	35.79
C	-3.373	4.426	32.336
C	-4.167	2.519	33.784
C	-1.198	2.609	39.247
C	-0.104	1.385	37.225
C	1.168	4.159	38.077
C	1.51	5.949	36.445
C	1.919	5.271	37.595
O	-7.059	11.242	39.622
O	-9.354	9.809	38.872
H	-4.749	12.203	38.637
H	-3.336	11.921	39.378
H	-2.076	10.688	40.167
H	-10.091	5.885	36.723
H	-8.61	5.817	37.289
H	-2.464	6.261	37.475
H	-11.254	7.052	35.716
H	-5.832	5.203	34.273
H	-3.006	3.247	37.441
H	-2.5	1.982	36.272
H	-1.071	4.223	33.644
H	-1.566	2.544	34.12
H	0.038	6.179	34.96
H	-2.864	3.745	31.636
H	-2.838	5.4	32.208
H	-4.383	4.702	31.977
H	-3.679	1.778	33.157
H	-5.172	2.749	33.421
H	-4.354	2.139	34.739
H	-0.307	2.207	39.85
H	-1.943	1.841	39.309
H	-1.591	3.553	39.663
H	0.889	1.357	37.638
H	0.097	1.412	36.137
H	-0.622	0.402	37.495
H	1.344	3.784	38.994
C	-19.364	11.992	37.924
C	-17.948	12.258	37.949
C	-20.106	11.69	39.114
C	-17.276	12.129	39.183
C	-17.163	12.488	36.776
C	-19.425	11.735	40.341
O	-15.939	12.371	39.348
C	-18.035	11.888	40.341
N	-15.91	12.072	36.621
N	-17.625	13.315	35.828
C	-20.118	11.648	41.542
C	-15.303	12.243	40.555
O	-17.372	11.569	41.47
O	-15.142	12.418	35.613
N	-19.735	10.709	42.44
N	-21.108	12.51	41.776
C	-13.936	12.504	40.646
C	-16.068	11.719	41.642
O	-20.116	10.608	43.688
C	-13.203	12.332	41.885
C	-15.34	11.421	42.809
C	-11.808	12.638	42.363
C	-13.946	11.673	42.917
C	-11.606	14.177	42.595
C	-10.769	12.248	41.318
C	-11.668	11.785	43.698
C	-13.101	11.324	44.12
C	-10.053	14.336	42.312
C	-9.69	13.113	41.464
C	-10.672	11.14	40.454
C	-13.062	9.879	44.556
C	-13.55	12.261	45.262
C	-9.919	15.683	41.551
C	-9.253	14.368	43.704
C	-8.447	12.813	40.854
C	-9.468	10.889	39.741
C	-8.285	11.644	40.081
O	-20.078	11.979	36.734
O	-21.412	11.474	39.01
H	-18.525	13.737	35.787
H	-17.076	13.463	35.064
H	-15.438	12.929	34.835
H	-21.553	12.494	42.622
H	-21.391	13.147	41.107
H	-13.499	12.906	39.868
H	-20.881	11.17	44.062
H	-15.781	10.99	43.635
H	-12.139	14.684	41.794
H	-11.854	14.515	43.62
H	-11.062	10.858	43.551
H	-11.156	12.418	44.443
H	-11.425	10.487	40.286
H	-13.941	9.645	45.213
H	-12.225	9.589	45.197
H	-13.131	9.248	43.679
H	-14.497	11.98	45.561
H	-13.611	13.269	44.917
H	-12.87	12.242	46.082
H	-10.308	16.445	42.132
H	-10.459	15.723	40.639
H	-8.86	15.878	41.425
H	-8.168	14.436	43.49
H	-9.255	13.435	44.283
H	-9.602	15.189	44.301
H	-7.658	13.413	41.064
C	-24.754	2.572	39.761
C	-24.546	3.463	38.7
C	-25.63	2.95	40.813
C	-25.25	4.723	38.675
C	-23.616	3.207	37.725
C	-26.386	4.16	40.804
O	-25.005	5.679	37.743
C	-26.129	5.035	39.765
N	-22.408	2.67	37.966
N	-23.86	3.493	36.411
C	-27.232	4.391	41.907
C	-25.566	6.944	37.805
O	-26.78	6.221	39.772
O	-21.612	2.092	37.108
N	-26.729	4.228	43.166
N	-28.49	4.86	41.734
C	-25.163	7.96	36.872
C	-26.589	7.15	38.774
O	-27.436	4.379	44.245
C	-25.861	9.217	36.99
C	-27.348	8.307	38.813
C	-25.48	10.482	36.273
C	-26.97	9.337	37.842
C	-25.474	10.255	34.695
C	-24.12	10.901	36.55
C	-26.593	11.502	36.777
C	-27.626	10.635	37.644
C	-24.195	10.847	34.111
C	-23.397	11.094	35.355
C	-23.508	11.201	37.795
C	-27.861	11.393	39.036
C	-29.015	10.43	36.929
C	-23.488	9.797	33.166
C	-24.464	12.17	33.424
C	-22.073	11.519	35.445
C	-22.151	11.436	37.845
C	-21.435	11.664	36.665
O	-24.12	1.373	39.816
O	-25.792	1.993	41.811
H	-24.773	3.801	36.15
H	-23.203	3.308	35.727
H	-21.941	1.964	36.183
H	-28.989	5.086	42.518
H	-28.906	4.994	40.799
H	-24.448	7.836	36.14
H	-28.357	4.568	44.216
H	-28.116	8.355	39.561
H	-25.648	9.214	34.393
H	-26.297	10.702	34.21
H	-26.121	12.348	37.277
H	-27.181	11.987	35.965
H	-24.141	11.191	38.579
H	-26.936	11.728	39.465
H	-28.285	10.691	39.74
H	-28.502	12.298	38.883
H	-29.444	11.418	36.603
H	-29.794	9.966	37.575
H	-28.855	9.917	35.918
H	-24.091	9.607	32.276
H	-23.306	8.862	33.775
H	-22.5	10.133	32.674
H	-25.258	12.749	33.984
H	-24.801	11.937	32.38
H	-23.561	12.794	33.332
H	-21.565	11.507	34.552
C	-32.481	-6.546	42.673
C	-31.284	-5.918	42.238
C	-32.743	-6.67	44.103
C	-30.33	-5.421	43.099
C	-30.896	-5.809	40.885
C	-31.81	-6.105	44.99
O	-29.225	-4.714	42.696
C	-30.587	-5.463	44.526
N	-31.527	-4.918	40.092
N	-29.879	-6.577	40.378
C	-31.928	-6.092	46.395
C	-28.254	-4.252	43.521
O	-29.669	-4.864	45.312
O	-31.131	-4.705	38.883
N	-30.96	-6.586	47.184
N	-33.125	-5.68	46.834
C	-27.089	-3.716	43.107
C	-28.46	-4.428	44.901
O	-30.959	-6.512	48.484
C	-26.152	-3.206	43.997
C	-27.544	-3.85	45.819
C	-24.782	-2.67	43.637
C	-26.307	-3.333	45.381
C	-23.935	-3.741	42.894
C	-24.683	-1.553	42.714
C	-24.221	-2.242	44.974
C	-25.14	-2.943	46.157
C	-23.164	-3.131	41.686
C	-23.824	-1.813	41.621
C	-25.404	-0.33	42.777
C	-24.439	-4.266	46.765
C	-25.522	-1.945	47.305
C	-23.42	-3.992	40.396
C	-21.62	-3.014	41.826
C	-23.56	-0.734	40.661
C	-25.158	0.72	41.846
C	-24.259	0.446	40.812
C	-33.454	-7.107	41.64
C	-33.823	-7.634	44.543
H	-29.429	-7.217	40.999
H	-29.634	-6.57	39.456
H	-31.534	-3.973	38.432
H	-33.309	-5.734	47.767
H	-33.799	-5.398	46.208
H	-26.876	-3.6	42.101
H	-30.205	-6.913	48.934
H	-27.692	-3.889	46.849
H	-23.258	-4.204	43.548
H	-24.506	-4.603	42.511
H	-23.141	-2.369	44.979
H	-24.259	-1.169	45.151
H	-26.049	-0.289	43.553
H	-25.158	-4.707	47.439
H	-23.502	-3.939	47.331
H	-24.203	-5.01	46.019
H	-25.904	-1.08	46.738
H	-24.671	-1.688	47.934
H	-26.244	-2.364	48.036
H	-22.83	-4.912	40.508
H	-23.101	-3.315	39.556
H	-24.479	-4.272	40.226
H	-21.213	-2.53	40.881
H	-21.19	-3.938	42.057
H	-21.391	-2.419	42.697
H	-22.791	-0.816	39.945
H	-33.571	-6.368	40.894
H	-34.482	-7.257	42.026
H	-33.018	-8.024	41.274
H	-34.822	-7.355	44.177
H	-33.851	-7.758	45.565
H	-33.504	-8.58	44.17
C	25.279	-23.974	37.817
C	26.242	-24.989	38.077
C	25.133	-22.844	38.686
C	27.041	-24.816	39.283
C	26.357	-26.123	37.31
C	25.955	-22.745	39.807
O	27.83	-25.845	39.656
C	26.961	-23.645	40.085
N	27.351	-26.264	36.395
N	25.472	-27.094	37.549
C	25.724	-21.701	40.739
C	28.643	-25.823	40.729
O	27.838	-23.561	41.131
O	27.458	-27.209	35.504
N	26.091	-20.429	40.453
N	25.03	-22.071	41.858
C	29.321	-27.006	41.104
C	28.735	-24.604	41.465
O	25.994	-19.525	41.372
C	30.223	-26.844	42.199
C	29.556	-24.576	42.594
C	31.026	-27.987	42.711
C	30.246	-25.704	42.934
C	30.169	-29.194	43.349
C	31.742	-28.729	41.675
C	31.887	-27.257	43.776
C	31.102	-25.908	44.115
C	30.375	-30.54	42.581
C	31.419	-30.087	41.589
C	32.821	-28.147	40.892
C	32.058	-24.672	44.246
C	30.311	-25.986	45.419
C	31.044	-31.59	43.5
C	29.098	-31.165	41.876
C	31.986	-30.861	40.555
C	33.456	-28.985	39.918
C	33.04	-30.344	39.777
O	24.532	-24.061	36.658
O	24.153	-21.928	38.382
C	34.535	-28.488	39.068
C	33.514	-31.312	38.8
H	24.739	-26.896	38.053
H	25.542	-27.961	37.105
H	26.705	-27.88	35.453
H	24.708	-21.413	42.502
H	24.767	-23.03	42.059
H	29.108	-27.884	40.631
H	26.25	-18.614	41.292
H	29.59	-23.73	43.12
H	30.388	-29.436	44.427
H	29.115	-28.859	43.307
H	31.938	-27.739	44.736
H	32.897	-27.059	43.46
H	33.158	-27.226	41.064
H	32.613	-24.534	43.282
H	32.777	-24.838	45.02
H	31.581	-23.793	44.463
H	30.994	-25.969	46.291
H	29.775	-26.908	45.472
H	29.599	-25.189	45.467
H	31.351	-32.481	42.947
H	30.365	-32.002	44.242
H	31.911	-31.157	44.029
H	28.827	-30.722	40.901
H	28.301	-31.051	42.596
H	29.155	-32.252	41.657
H	31.614	-31.8	40.491
H	34.259	-28.563	37.972
H	35.479	-29.069	39.32
H	34.754	-27.453	39.284
H	33.98	-30.849	37.935
H	32.723	-31.983	38.462
H	34.326	-31.819	39.244
C	25.209	-13.051	33.596
C	25.023	-14.446	33.62
C	24.159	-12.142	33.965
C	23.785	-14.912	34.085
C	26.05	-15.357	33.266
C	22.912	-12.654	34.383
O	23.51	-16.262	34.211
C	22.788	-14.046	34.51
N	27.336	-15.033	33.201
N	25.76	-16.664	32.968
C	21.865	-11.769	34.616
C	22.389	-16.823	34.684
O	21.67	-14.572	34.999
O	28.355	-15.66	32.774
N	20.7	-12.054	33.991
N	22.098	-10.674	35.352
C	22.223	-18.237	34.756
C	21.403	-15.902	35.169
O	19.63	-11.339	34.093
C	21.033	-18.81	35.327
C	20.244	-16.502	35.675
C	20.591	-20.195	35.365
C	20.107	-17.909	35.893
C	20.081	-20.791	33.998
C	21.647	-21.098	35.829
C	19.474	-20.119	36.447
C	18.923	-18.625	36.496
C	20.648	-22.259	33.959
C	21.734	-22.185	34.924
C	22.537	-20.956	36.953
C	18.636	-18.22	37.984
C	17.738	-18.375	35.498
C	21.192	-22.541	32.498
C	19.65	-23.384	34.333
C	22.731	-23.157	35.199
C	23.417	-21.959	37.24
C	23.572	-23.045	36.352
O	26.336	-12.521	33.06
O	24.334	-10.82	33.737
H	24.862	-17.025	33.026
H	26.458	-17.286	32.76
H	28.215	-16.559	32.454
H	21.355	-10.143	35.567
H	22.948	-10.417	35.735
H	22.864	-18.926	34.361
H	19.701	-10.6	34.702
H	19.467	-15.849	35.874
H	19.039	-20.901	33.896
H	20.505	-20.186	33.19
H	18.721	-20.891	36.174
H	19.78	-20.439	37.476
H	22.445	-20.199	37.596
H	17.794	-18.829	38.373
H	18.456	-17.209	38.171
H	19.464	-18.51	38.664
H	17.443	-17.414	35.818
H	16.931	-19.079	35.67
H	18.03	-18.412	34.389
H	20.359	-22.652	31.801
H	21.739	-23.5	32.448
H	21.86	-21.812	32.116
H	19.458	-23.279	35.38
H	20.065	-24.384	34.19
H	18.669	-23.296	33.847
H	22.855	-24.049	34.662
C	28.837	-0.31	36.155
C	29.022	-1.691	35.848
C	28.007	0.492	35.369
C	28.193	-2.219	34.827
C	29.862	-2.529	36.652
C	27.155	-0.049	34.376
O	28.226	-3.538	34.459
C	27.234	-1.465	34.129
N	29.907	-2.439	38.002
N	30.625	-3.459	36.028
C	26.343	0.811	33.674
C	27.477	-4.153	33.52
O	26.477	-2.046	33.12
O	30.551	-3.199	38.83
N	25.451	1.639	34.259
N	26.453	0.804	32.29
C	27.58	-5.474	33.187
C	26.564	-3.379	32.821
O	24.75	2.634	33.886
C	26.889	-5.998	32.078
C	25.745	-3.858	31.799
C	27.174	-7.302	31.436
C	25.903	-5.216	31.436
C	28.634	-7.514	31.011
C	26.901	-8.499	32.22
C	26.193	-7.226	30.214
C	25.278	-5.992	30.379
C	29.119	-8.962	31.379
C	27.949	-9.429	32.114
C	25.661	-8.869	32.817
C	23.845	-6.415	30.642
C	25.293	-5.239	28.99
C	30.399	-8.9	32.313
C	29.368	-9.711	30.021
C	27.781	-10.783	32.507
C	25.482	-10.25	33.188
C	26.523	-11.188	32.95
O	29.445	0.279	37.21
O	27.916	1.8	35.634
H	30.55	-3.683	35.064
H	31.289	-3.973	36.446
H	31.167	-3.952	38.582
H	25.947	1.43	31.726
H	27.218	0.265	31.997
H	28.251	-6.074	33.774
H	24.734	3.036	33.038
H	25.026	-3.185	31.344
H	28.922	-7.267	29.979
H	29.279	-6.83	31.547
H	26.828	-7.169	29.278
H	25.608	-8.159	29.998
H	24.807	-8.27	32.884
H	23.384	-6.931	29.779
H	23.213	-5.591	30.709
H	23.731	-7.068	31.548
H	25.107	-5.895	28.145
H	26.256	-4.718	28.778
H	24.462	-4.471	29.009
H	30.13	-8.557	33.254
H	31.053	-8.201	31.869
H	30.741	-9.91	32.519
H	30.155	-9.169	29.455
H	28.556	-9.588	29.316
H	29.548	-10.802	30.051
H	28.514	-11.517	32.43
C	31.3	10.664	32.508
C	31.446	9.737	33.525
C	30.041	11.246	32.24
C	30.273	9.43	34.273
C	32.724	9.122	33.695
C	28.868	11.055	32.979
O	30.355	8.475	35.194
C	28.998	10.168	34.136
N	33.575	8.775	32.708
N	33.135	9.085	34.995
C	27.717	11.737	32.591
C	29.337	8.1	36.033
O	28.017	9.823	34.978
O	34.779	8.37	33.038
N	27.014	11.265	31.529
N	27.276	12.841	33.17
C	29.462	6.97	36.863
C	28.119	8.813	35.865
O	25.91	11.831	31.143
C	28.371	6.631	37.75
C	27.041	8.484	36.761
C	28.366	5.526	38.765
C	27.248	7.418	37.694
C	29.397	5.598	39.905
C	28.773	4.248	38.211
C	26.864	5.666	39.265
C	26.359	7.098	38.842
C	29.953	4.186	40.262
C	29.676	3.521	38.996
C	28.38	3.707	36.929
C	24.816	6.943	38.58
C	26.658	8.069	40.047
C	29.103	3.541	41.408
C	31.426	4.155	40.75
C	29.956	2.148	38.62
C	28.573	2.357	36.678
C	29.376	1.572	37.504
O	32.34	11.077	31.759
O	29.953	12.089	31.155
H	32.634	9.493	35.753
H	33.93	8.669	35.188
H	35.107	8.307	33.951
H	26.445	13.265	33.003
H	27.89	13.084	33.875
H	30.308	6.395	36.859
H	25.402	12.43	31.737
H	26.183	8.969	36.738
H	30.271	6.173	39.527
H	28.958	6.113	40.802
H	26.244	4.88	38.771
H	26.796	5.501	40.378
H	27.964	4.237	36.227
H	24.66	6.413	37.689
H	24.369	7.95	38.496
H	24.248	6.401	39.375
H	26.198	9.059	39.882
H	27.79	8.225	40.225
H	26.268	7.734	40.979
H	29.222	2.484	41.564
H	28.048	3.717	41.34
H	29.436	3.976	42.382
H	31.439	4.602	41.78
H	32.111	4.855	40.176
H	31.815	3.171	40.764
H	30.572	1.618	39.186
C	34.204	21.87	25.714
C	33.958	20.78	26.591
C	33.615	21.952	24.429
C	33.222	19.672	26.064
C	34.383	20.815	27.911
C	32.668	20.983	23.977
O	33.123	18.523	26.796
C	32.543	19.793	24.827
N	33.985	21.727	28.805
N	35.349	19.889	28.27
C	31.931	21.189	22.799
C	32.267	17.531	26.439
O	31.737	18.737	24.515
O	34.329	21.774	30.086
N	31.794	20.226	21.918
N	31.488	22.41	22.537
C	32.229	16.306	27.155
C	31.55	17.653	25.247
O	31.2	20.274	20.733
C	31.646	15.153	26.491
C	30.708	16.64	24.79
C	31.861	13.707	26.812
C	30.894	15.353	25.34
C	33.263	13.358	26.331
C	31.799	13.186	28.208
C	30.835	13.032	25.86
C	30.403	14.06	24.788
C	34.114	12.943	27.644
C	33.064	12.774	28.646
C	30.703	13.071	29.091
C	31.301	13.845	23.555
C	28.878	13.98	24.563
C	35.217	14	28.057
C	34.91	11.605	27.401
C	33.316	12.164	29.877
C	30.921	12.394	30.305
C	32.221	11.928	30.711
O	35.076	22.871	26.074
O	33.937	22.983	23.684
H	35.409	19.114	27.678
H	35.831	19.992	29.109
H	34.817	21.054	30.411
H	31.095	22.556	21.651
H	31.659	23.088	23.172
H	32.662	16.273	28.063
H	30.948	21.152	20.504
H	30.13	16.705	23.952
H	33.202	12.498	25.604
H	33.736	14.114	25.766
H	31.127	12.03	25.417
H	29.938	12.8	26.42
H	29.776	13.404	28.893
H	30.986	12.929	22.977
H	32.341	13.776	23.887
H	31.255	14.68	22.866
H	28.353	14.224	25.492
H	28.55	12.938	24.313
H	28.633	14.661	23.727
H	34.731	15.008	28.39
H	35.854	14.216	27.168
H	35.782	13.626	28.906
H	34.292	10.703	27.188
H	35.492	11.304	28.302
H	35.478	11.684	26.443
H	34.278	11.921	30.195
C	29.269	31.668	25.084
C	30.251	30.731	25.349
C	29.1	32.328	23.793
C	31.107	30.453	24.239
C	30.446	30.066	26.517
C	29.98	32.017	22.719
O	32.116	29.567	24.435
C	31.009	31.023	22.948
N	29.395	29.761	27.279
N	31.614	29.681	27.026
C	29.792	32.708	21.473
C	33.074	29.303	23.497
O	31.972	30.821	21.991
O	29.447	28.974	28.292
N	29.412	33.987	21.3
N	30.085	32.04	20.301
C	34.172	28.509	23.823
C	33.016	29.965	22.231
O	29.514	34.729	20.188
C	35.189	28.279	22.866
C	33.945	29.674	21.251
C	36.343	27.424	23.179
C	35.044	28.796	21.589
C	37.335	28.023	24.262
C	36.033	26.096	23.754
C	36.943	27.345	21.723
C	36.265	28.477	20.837
C	37.591	27.001	25.404
C	36.702	25.919	24.973
C	35.175	25.132	23.24
C	35.849	27.981	19.426
C	37.234	29.755	20.711
C	39.117	26.559	25.23
C	37.404	27.491	26.903
C	36.432	24.756	25.732
C	34.877	24.028	24.02
C	35.48	23.834	25.28
O	28.442	32.069	26.099
O	28.101	33.281	23.672
H	32.482	29.96	26.758
H	31.655	29.107	27.817
H	30.256	28.635	28.767
H	30.075	32.506	19.434
H	30.288	31.066	20.272
H	34.192	28.088	24.774
H	29.891	34.385	19.357
H	33.835	30.142	20.399
H	38.232	28.458	23.83
H	36.89	28.875	24.769
H	38.039	27.369	21.643
H	36.668	26.4	21.217
H	34.71	25.219	22.313
H	36.709	27.658	18.862
H	35.335	28.758	18.888
H	35.127	27.12	19.523
H	36.652	30.695	20.465
H	38.065	29.624	20.034
H	37.712	30.008	21.624
H	39.825	27.292	25.519
H	39.314	26.122	24.233
H	39.286	25.757	25.96
H	36.397	27.755	27.171
H	38.018	28.263	27.184
H	37.637	26.666	27.574
H	36.978	24.601	26.63
C	30.831	41.905	27.117
C	30.211	40.644	27.139
C	30.069	43.019	26.612
C	28.991	40.449	26.529
C	30.968	39.489	27.57
C	28.88	42.843	26.009
O	28.413	39.258	26.596
C	28.361	41.571	25.893
N	30.912	38.288	26.898
N	31.78	39.515	28.629
C	28.12	43.951	25.538
C	27.249	39	26.012
O	27.152	41.237	25.268
O	31.694	37.272	27.097
N	27.487	43.935	24.326
N	27.976	45.101	26.236
C	26.697	37.745	26.043
C	26.557	40.016	25.347
O	26.808	44.971	23.848
C	25.468	37.48	25.487
C	25.307	39.741	24.763
C	24.629	36.24	25.646
C	24.758	38.448	24.799
C	24.015	36.066	27.143
C	25.511	35.07	25.599
C	23.538	36.319	24.532
C	23.539	37.838	24.107
C	24.711	34.841	27.848
C	25.598	34.321	26.793
C	26.376	34.698	24.483
C	23.608	37.942	22.599
C	22.289	38.51	24.631
C	25.579	35.291	29.095
C	23.591	33.852	28.295
C	26.536	33.33	26.995
C	27.283	33.634	24.677
C	27.429	33.033	25.978
O	32.046	42.158	27.617
O	30.633	44.288	26.662
H	31.967	40.379	28.995
H	32.183	38.701	29.042
H	32.472	37.346	27.696
H	27.506	45.918	25.845
H	28.224	45.078	27.155
H	27.202	37.075	26.6
H	26.813	45.727	24.459
H	24.766	40.473	24.244
H	24.195	37.01	27.685
H	22.959	35.966	27.134
H	23.748	35.615	23.77
H	22.538	35.988	24.856
H	26.333	35.224	23.597
H	22.745	37.566	22.183
H	24.357	37.333	22.106
H	23.71	38.969	22.307
H	22.078	38.241	25.635
H	21.335	38.182	24.17
H	22.398	39.599	24.622
H	25.059	35.881	29.79
H	26.399	35.886	28.779
H	26.024	34.48	29.648
H	24.105	33.007	28.683
H	22.908	33.649	27.44
H	23.073	34.389	29.075
H	26.507	32.837	27.852
C	35.477	51.925	21.498
C	35.392	50.679	22.161
C	35.462	53.156	22.219
C	34.965	50.615	23.456
C	35.574	49.497	21.469
C	35.235	53.125	23.605
O	34.812	49.452	24.222
C	34.864	51.854	24.156
N	34.497	48.704	21.24
N	36.818	49.315	21.098
C	35.177	54.295	24.434
C	34.465	49.457	25.544
O	34.431	51.821	25.477
O	34.674	47.563	20.581
N	34.893	55.449	23.819
N	35.452	54.357	25.759
C	34.399	48.284	26.305
C	34.243	50.698	26.178
O	34.904	56.631	24.378
C	34.001	48.343	27.673
C	33.76	50.751	27.51
C	34.059	47.282	28.626
C	33.637	49.558	28.257
C	35.538	46.951	29.2
C	33.517	46.043	28.105
C	33.175	47.889	29.778
C	33.284	49.432	29.696
C	35.566	45.342	29.216
C	34.299	44.949	28.524
C	32.386	45.828	27.33
C	31.835	50.014	29.856
C	34.372	50.057	30.64
C	36.8	44.817	28.434
C	35.498	44.833	30.707
C	33.868	43.63	28.283
C	31.853	44.521	27.193
C	32.558	43.422	27.745
O	35.609	51.96	20.167
O	35.71	54.261	21.483
H	37.41	49.989	21.362
H	37.122	48.552	20.633
H	35.582	47.214	20.298
H	35.434	55.271	26.185
H	35.87	53.66	26.301
H	34.738	47.435	25.862
H	35.056	56.825	25.339
H	33.533	51.686	27.893
H	36.254	47.419	28.468
H	35.725	47.239	30.231
H	32.092	47.613	29.475
H	33.344	47.52	30.781
H	31.855	46.579	26.861
H	31.757	51.118	29.729
H	31.42	49.693	30.804
H	31.19	49.695	28.993
H	34.285	51.094	30.506
H	35.434	49.887	30.246
H	34.243	49.815	31.691
H	36.946	45.24	27.402
H	36.726	43.777	28.391
H	37.774	45.017	28.904
H	35.285	43.803	30.786
H	34.651	45.35	31.204
H	36.387	45.099	31.305
H	34.391	42.802	28.577
C	29.441	61.839	19.987
C	29.979	60.559	19.677
C	30.276	62.943	20.043
C	31.262	60.466	19.191
C	29.116	59.416	19.788
C	31.6	62.937	19.598
O	31.769	59.245	18.814
C	32.065	61.658	19.099
N	28.67	59.098	21.072
N	28.7	58.709	18.708
C	32.461	64.068	19.602
C	33.066	59.096	18.342
O	33.274	61.53	18.582
O	28.047	57.997	21.301
N	33.579	64.151	20.448
N	32.129	65.096	18.887
C	33.682	57.864	17.977
C	33.804	60.335	18.233
O	34.321	65.226	20.632
C	35.054	57.863	17.574
C	35.2	60.247	17.894
C	35.797	56.701	17.146
C	35.79	59.054	17.521
C	35.234	56.074	15.826
C	35.749	55.5	18.03
C	37.268	57.298	16.961
C	37.165	58.888	16.947
C	35.516	54.541	15.84
C	35.595	54.33	17.288
C	35.907	55.519	19.417
C	38.23	59.476	17.86
C	37.271	59.516	15.53
C	34.37	53.688	15.2
C	36.901	54.174	15.245
C	35.519	53.089	18.045
C	35.782	54.314	20.129
C	35.7	53.075	19.406
O	28.161	62.021	20.421
O	29.766	64.068	20.684
H	29.02	58.949	17.833
H	28.13	57.951	18.822
H	27.838	57.454	20.611
H	32.569	65.946	19.026
H	31.5	65.11	18.19
H	33.144	56.989	17.997
H	34.145	66.074	20.102
H	35.705	61.078	17.886
H	34.198	56.241	15.562
H	35.728	56.556	14.912
H	37.79	56.922	17.837
H	37.795	56.99	16.068
H	36.032	56.439	19.883
H	38.081	59.266	18.915
H	38.314	60.499	17.678
H	39.196	59.111	17.471
H	36.338	59.315	14.96
H	38.074	59.069	14.956
H	37.495	60.596	15.503
H	34.756	52.67	15.205
H	34.241	54.016	14.189
H	33.44	53.686	15.744
H	37.136	53.164	15.533
H	37.628	54.697	15.759
H	36.96	54.409	14.202
H	35.25	52.265	17.487
C	26.784	73.497	18.135
C	26.577	72.091	18.472
C	26.942	74.489	19.203
C	26.633	71.7	19.766
C	26.127	71.215	17.485
C	27.205	73.969	20.529
O	26.442	70.36	20.011
C	27.006	72.582	20.801
N	27.063	70.369	17.085
N	24.813	71.234	17.068
C	27.778	74.718	21.591
C	26.602	69.824	21.218
O	27.192	72.001	22.025
O	26.905	69.532	16.115
N	27.308	74.798	22.875
N	28.89	75.328	21.181
C	26.325	68.493	21.505
C	27.046	70.677	22.272
O	28.021	75.446	23.755
C	26.557	67.971	22.745
C	27.264	70.139	23.584
C	26.234	66.645	23.132
C	27.01	68.771	23.803
C	24.707	66.289	23.031
C	26.816	65.573	22.268
C	26.797	66.54	24.636
C	27.21	67.96	25.069
C	24.561	64.785	22.76
C	25.899	64.499	22.168
C	28.168	65.442	21.84
C	26.259	68.419	26.224
C	28.737	67.969	25.475
C	23.363	64.494	21.802
C	24.438	63.904	24.043
C	26.327	63.276	21.582
C	28.5	64.209	21.209
C	27.647	63.119	21.043
C	26.576	73.928	16.708
C	26.871	75.927	18.981
H	24.231	71.937	17.338
H	24.445	70.529	16.535
H	27.696	68.998	15.818
H	29.417	75.803	21.821
H	29.15	75.337	20.26
H	25.911	67.921	20.762
H	27.719	75.424	24.655
H	27.578	70.749	24.376
H	24.227	66.486	23.916
H	24.205	66.864	22.164
H	26.079	66.15	25.355
H	27.65	65.852	24.755
H	28.853	66.16	21.97
H	26.284	69.503	26.367
H	26.637	67.946	27.19
H	25.16	68.163	26.072
H	28.838	67.602	26.433
H	29.01	69.057	25.44
H	29.251	67.369	24.781
H	22.424	64.657	22.335
H	23.356	63.459	21.386
H	23.319	65.051	20.914
H	23.506	64.091	24.545
H	25.177	64.009	24.775
H	24.374	62.848	23.74
H	25.741	62.459	21.58
H	27.088	73.19	16.056
H	26.915	74.928	16.332
H	25.537	73.702	16.512
H	26.126	76.196	18.209
H	27.819	76.097	18.474
H	26.838	76.479	19.917
C	19.141	7.608	62.301
C	18.754	6.371	62.809
C	19.295	8.64	63.198
C	18.586	6.21	64.231
C	18.645	5.298	61.876
C	19.135	8.544	64.605
O	18.121	5.049	64.761
C	18.805	7.284	65.115
N	17.666	4.457	62.175
N	19.496	5.074	60.841
C	19.135	9.659	65.448
C	17.852	4.9	66.093
O	18.473	7.133	66.415
O	17.476	3.396	61.489
N	18.263	9.791	66.442
N	19.941	10.663	65.257
C	17.222	3.729	66.637
C	18.055	5.967	66.953
O	18.281	10.749	67.376
C	17.001	3.587	68.021
C	17.894	5.855	68.346
C	16.246	2.513	68.726
C	17.36	4.659	68.915
C	14.711	2.418	68.275
C	16.813	1.248	68.364
C	16.504	2.888	70.186
C	16.877	4.425	70.296
C	14.439	0.895	68.017
C	15.813	0.276	68.003
C	18.159	0.857	68.361
C	17.952	4.704	71.378
C	15.608	5.265	70.479
C	13.657	0.178	69.18
C	13.661	0.678	66.645
C	16.087	-1.071	67.676
C	18.471	-0.495	68.037
C	17.462	-1.457	67.706
O	19.15	7.87	60.934
O	19.544	9.911	62.701
C	19.916	-0.818	67.952
C	17.857	-2.78	67.196
H	20.189	5.717	60.655
H	19.388	4.285	60.29
H	18.112	3.292	60.745
H	19.698	11.501	65.708
H	20.666	10.567	64.529
H	16.91	3.075	65.945
H	17.515	10.773	67.894
H	18.076	6.666	68.986
H	14.012	2.805	69.022
H	14.639	2.911	67.272
H	15.62	2.639	70.754
H	17.352	2.253	70.508
H	18.896	1.551	68.555
H	17.522	4.595	72.377
H	18.482	5.696	71.247
H	18.757	4.003	71.309
H	14.857	5.098	69.729
H	15.781	6.305	70.448
H	15.184	5.112	71.439
H	14.242	0.226	70.166
H	13.325	-0.889	69.065
H	12.77	0.749	69.254
H	13.503	-0.387	66.512
H	14.356	0.97	65.806
H	12.799	1.317	66.596
H	15.33	-1.751	67.514
H	20.164	-1.367	67.098
H	20.197	-1.367	68.849
H	20.596	0.026	67.91
H	18.753	-3.273	67.758
H	18.138	-2.642	66.212
H	17.034	-3.459	67.188
C	24.17	16.564	53.095
C	23.852	15.392	53.778
C	24.021	17.859	53.584
C	23.263	15.555	55.067
C	23.93	14.112	53.261
C	23.454	18.059	54.856
O	22.729	14.466	55.778
C	23.067	16.895	55.559
N	24.263	13.002	53.904
N	23.659	13.882	51.958
C	23.255	19.359	55.401
C	21.848	14.625	56.823
O	22.297	16.982	56.663
O	24.472	11.812	53.317
N	23.139	20.467	54.643
N	23.338	19.454	56.767
C	21.126	13.542	57.461
C	21.67	15.946	57.309
O	22.871	21.649	55.129
C	20.091	13.899	58.34
C	20.847	16.164	58.448
C	18.955	12.972	58.778
C	19.95	15.135	58.843
C	18.254	12.488	57.422
C	19.291	11.704	59.433
C	18.098	13.974	59.684
C	18.81	15.381	59.802
C	18.439	10.919	57.291
C	19.069	10.551	58.584
C	19.573	11.462	60.77
C	19.495	15.556	61.21
C	17.877	16.608	59.439
C	19.225	10.518	56.031
C	17.022	10.238	57.088
C	19.257	9.247	59.06
C	19.533	10.171	61.34
C	19.354	9.084	60.446
O	24.564	16.481	51.781
O	24.258	18.93	52.737
H	23.563	14.599	51.358
H	23.608	13.047	51.538
H	24.321	11.636	52.343
H	23.097	20.277	57.204
H	23.692	18.676	57.267
H	21.195	12.579	57.122
H	22.71	21.737	56.082
H	20.722	17.088	58.841
H	17.21	12.743	57.412
H	18.705	12.978	56.551
H	17.225	14.096	59.097
H	17.891	13.527	60.679
H	19.708	12.32	61.29
H	20.265	14.839	61.49
H	18.717	15.637	62.016
H	20.074	16.516	61.279
H	17.615	16.681	58.377
H	18.319	17.586	59.677
H	16.916	16.542	59.947
H	20.295	10.669	56.178
H	18.876	11.118	55.203
H	19.093	9.46	55.725
H	16.595	10.727	56.297
H	16.314	10.253	57.945
H	17.023	9.179	56.851
H	19.124	8.411	58.478
C	33.131	23.833	48.168
C	32.179	22.829	48.447
C	32.744	25.133	47.77
C	30.791	23.157	48.424
C	32.631	21.567	48.836
C	31.37	25.454	47.815
O	29.825	22.173	48.607
C	30.359	24.449	48.115
N	33.743	20.968	48.25
N	31.888	20.866	49.72
C	30.851	26.743	47.64
C	28.523	22.419	48.401
O	29.038	24.706	47.998
O	34.059	19.681	48.477
N	30.04	27.069	46.571
N	31.245	27.719	48.49
C	27.516	21.381	48.499
C	28.101	23.741	48.142
O	29.624	28.261	46.306
C	26.157	21.693	48.345
C	26.75	24.042	48.071
C	25.061	20.704	48.169
C	25.745	23.001	48.119
C	25.145	19.925	46.804
C	25.082	19.642	49.178
C	23.817	21.69	48.335
C	24.287	23.135	48.076
C	25.044	18.375	47.182
C	25.024	18.386	48.629
C	24.907	19.853	50.566
C	23.729	24.08	49.172
C	23.888	23.606	46.646
C	26.349	17.593	46.676
C	23.736	17.724	46.709
C	24.953	17.271	49.501
C	24.635	18.765	51.414
C	24.709	17.45	50.881
O	34.464	23.538	48.266
O	33.72	26.082	47.534
H	30.981	21.119	50.046
H	32.165	20.007	50.096
H	33.474	19.172	48.998
H	30.771	28.59	48.544
H	31.952	27.457	49.139
H	27.804	20.379	48.581
H	29.881	29.078	46.857
H	26.417	24.965	47.958
H	24.327	20.212	46.124
H	26.11	20.126	46.294
H	23.007	21.427	47.614
H	23.436	21.58	49.348
H	24.811	20.786	51.038
H	23.987	23.719	50.195
H	22.656	24.064	48.986
H	24.206	25.064	49.011
H	24.305	24.616	46.427
H	22.805	23.65	46.516
H	24.288	22.91	45.886
H	26.291	16.563	47.06
H	27.293	17.986	47.138
H	26.37	17.604	45.579
H	23.605	16.774	47.201
H	23.699	17.571	45.651
H	22.896	18.326	47.01
H	25.126	16.324	49.038
C	35.754	27.593	38.864
C	36.158	26.854	40.027
C	35.847	29.009	38.804
C	36.548	27.655	41.149
C	35.893	25.454	40.119
C	36.347	29.712	39.861
O	36.875	27.11	42.353
C	36.636	29.077	41.062
N	35.353	24.704	39.111
N	36.355	24.68	41.112
C	36.494	31.114	39.823
C	37.284	27.866	43.397
O	37.052	29.776	42.107
O	35.298	23.415	39.075
N	35.611	31.876	40.533
N	37.473	31.677	39.13
C	37.742	27.171	44.506
C	37.338	29.26	43.349
O	35.635	33.198	40.526
C	38.273	27.841	45.583
C	37.845	29.975	44.432
C	38.46	27.304	46.996
C	38.255	29.245	45.579
C	39.708	26.336	47.115
C	37.324	26.447	47.395
C	38.598	28.656	47.849
C	38.77	29.841	46.845
C	39.206	25.053	47.822
C	37.749	25.102	47.722
C	35.939	26.821	47.487
C	38.025	31.115	47.39
C	40.28	30.214	46.693
C	39.589	24.962	49.333
C	39.752	23.843	47.025
C	36.808	24.119	47.979
C	35.043	25.788	47.666
C	35.46	24.489	47.964
O	35.295	26.93	37.74
O	35.383	29.622	37.668
H	36.629	25.203	41.939
H	36.405	23.783	41.072
H	35.589	22.83	39.795
H	37.474	32.606	39.02
H	38.135	31.086	38.681
H	37.643	26.181	44.578
H	36.216	33.703	39.87
H	38.006	31.063	44.345
H	40.106	26.133	46.076
H	40.492	26.715	47.726
H	37.718	28.85	48.45
H	39.462	28.648	48.473
H	35.644	27.751	47.335
H	36.949	30.943	47.432
H	38.168	31.887	46.693
H	38.361	31.371	48.343
H	40.637	30.748	47.539
H	40.37	30.836	45.786
H	40.868	29.333	46.559
H	40.678	24.82	49.475
H	39.185	24.049	49.754
H	39.151	25.85	49.888
H	39.435	22.894	47.535
H	40.833	23.89	46.944
H	39.235	23.716	46.113
H	36.972	23.137	48.167
C	40.405	32.501	29.139
C	39.903	31.734	30.253
C	39.688	33.616	28.631
C	38.575	32.003	30.631
C	40.675	30.685	30.816
C	38.369	33.948	29.115
O	37.813	31.107	31.388
C	37.816	33.093	30.104
N	40.206	29.929	31.848
N	42.004	30.43	30.533
C	37.637	34.984	28.436
C	36.49	31.189	31.685
O	36.521	33.317	30.513
O	40.801	29.007	32.535
N	37.132	34.815	27.207
N	37.619	36.147	29.095
C	35.689	30.181	32.387
C	35.879	32.411	31.288
O	36.426	35.797	26.614
C	34.272	30.474	32.542
C	34.541	32.679	31.505
C	33.285	29.551	33.21
C	33.764	31.713	32.194
C	32.976	28.324	32.333
C	33.872	28.953	34.421
C	32.092	30.565	33.514
C	32.293	31.746	32.517
C	33.037	27.043	33.257
C	33.74	27.571	34.423
C	34.439	29.639	35.488
C	31.42	31.644	31.276
C	32.01	33.122	33.323
C	33.69	25.814	32.436
C	31.558	26.606	33.732
C	34.261	26.834	35.538
C	34.832	28.951	36.595
C	34.825	27.54	36.612
O	41.608	32.248	28.467
O	40.047	34.213	27.472
H	42.519	31.084	30.029
H	42.519	29.769	31.057
H	41.721	28.739	32.297
H	37.273	36.89	28.666
H	37.975	36.194	30.02
H	36.118	29.316	32.728
H	36.213	36.602	27.078
H	34.096	33.534	31.145
H	32.018	28.297	31.817
H	33.738	28.251	31.56
H	31.142	30.098	33.31
H	32.042	30.849	34.602
H	34.559	30.63	35.422
H	31.605	32.326	30.549
H	30.358	31.556	31.437
H	31.684	30.687	30.708
H	31.69	33.991	32.704
H	32.765	33.392	34.016
H	31.125	32.961	33.939
H	33.83	24.973	33.096
H	34.673	26.001	32.058
H	33.063	25.527	31.631
H	31.039	27.311	34.367
H	31.55	25.736	34.395
H	30.94	26.464	32.832
H	34.137	25.788	35.566
C	46.195	41.997	22.079
C	46.114	40.594	22.425
C	45.404	42.512	21.019
C	45.066	39.858	21.88
C	46.959	40.148	23.394
C	44.477	41.739	20.35
O	44.799	38.573	22.284
C	44.217	40.435	20.816
N	46.549	39.391	24.495
N	48.272	40.206	23.291
C	43.738	42.256	19.277
C	43.784	37.762	21.826
O	43.238	39.677	20.238
O	47.366	38.937	25.365
N	44.248	43.105	18.354
N	42.414	41.934	19.189
C	43.487	36.361	22.762
C	42.913	38.386	20.568
O	43.575	43.622	17.406
C	42.208	35.271	22.615
C	41.503	37.627	19.981
C	42.309	33.916	23.27
C	40.987	35.438	21.382
C	43.664	33.203	22.963
C	42.255	33.869	24.698
C	41.105	33.243	22.512
C	40.094	34.225	21.663
C	44.152	32.39	24.184
C	43.243	33.006	25.218
C	41.256	34.428	25.538
C	38.926	34.609	22.668
C	39.524	33.271	20.527
C	43.953	30.847	24.051
C	45.627	32.705	24.617
C	43.122	32.461	26.518
C	41.119	33.836	26.776
C	41.949	32.766	27.291
O	46.851	42.868	22.941
O	45.581	43.865	20.765
H	48.587	40.563	22.44
H	48.922	39.837	24.002
H	48.283	39.277	25.442
H	41.829	42.113	18.453
H	41.975	41.488	19.902
H	44.155	36.176	23.482
H	42.675	43.417	17.268
H	40.952	38.101	19.231
H	43.642	32.618	22.024
H	44.409	33.955	22.841
H	41.5	32.532	21.806
H	40.584	32.59	23.245
H	40.612	35.146	25.277
H	38.308	33.762	23.001
H	38.198	35.272	22.241
H	39.354	35.122	23.487
H	39.243	32.318	20.998
H	40.226	33.003	19.776
H	38.617	33.59	19.997
H	44.847	30.412	23.459
H	43.033	30.602	23.551
H	43.934	30.313	25.018
H	46.348	32.322	23.875
H	45.878	32.268	25.572
H	45.722	33.758	24.676
H	43.871	31.793	26.83
C	54.069	51.336	18.908
C	53.253	50.26	19.24
C	53.613	52.684	18.671
C	51.886	50.507	19.491
C	53.764	49.004	19.491
C	52.217	52.86	18.784
O	51.028	49.515	19.908
C	51.333	51.801	19.173
N	54.806	48.918	20.282
N	53.331	47.927	18.839
C	51.592	54.122	18.499
C	49.697	49.722	20.193
O	49.992	51.969	19.361
O	55.588	47.883	20.47
N	50.65	54.618	19.394
N	51.959	54.877	17.435
C	48.918	48.805	20.87
C	49.167	50.979	19.836
O	50.011	55.781	19.181
C	47.603	49.267	21.233
C	47.816	51.331	19.997
C	46.661	48.566	22.174
C	47.012	50.466	20.741
C	47.052	48.922	23.662
C	46.71	47.064	22.249
C	45.309	49.157	21.75
C	45.561	50.563	21.051
C	47.607	47.636	24.392
C	47.165	46.604	23.45
C	46.245	46.136	21.293
C	44.738	50.701	19.715
C	45.227	51.772	21.897
C	49.173	47.803	24.522
C	47.008	47.382	25.864
C	47.264	45.223	23.765
C	46.251	44.728	21.613
C	46.827	44.255	22.816
O	55.434	51.153	18.799
O	54.452	53.732	18.394
H	52.611	48.029	18.175
H	53.764	47.099	18.996
H	55.347	47.047	19.974
H	51.494	55.729	17.309
H	52.635	54.532	16.812
H	49.408	47.933	21.209
H	50.173	56.231	18.284
H	47.42	52.239	19.683
H	47.68	49.743	23.799
H	46.154	49.244	24.275
H	44.938	48.489	20.961
H	44.546	49.144	22.548
H	45.971	46.467	20.326
H	44.688	51.696	19.276
H	43.692	50.479	19.955
H	45.138	50.008	18.959
H	45.802	51.803	22.801
H	44.15	51.847	22.152
H	45.601	52.666	21.431
H	49.689	46.848	24.713
H	49.42	48.469	25.324
H	49.736	48.321	23.694
H	45.897	47.117	25.836
H	47.071	48.334	26.334
H	47.562	46.643	26.433
H	47.551	44.895	24.683
C	60.765	59.923	11.475
C	60.074	58.821	12.141
C	60.989	61.151	12.15
C	59.939	58.907	13.532
C	59.724	57.652	11.417
C	60.687	61.313	13.504
O	59.525	57.823	14.237
C	60.225	60.162	14.198
N	59.173	57.837	10.214
N	59.878	56.409	11.929
C	60.784	62.556	14.206
C	59.345	57.837	15.571
O	60.034	60.186	15.584
O	58.693	56.874	9.541
N	60.395	63.649	13.64
N	61.456	62.558	15.395
C	59.058	56.646	16.281
C	59.637	59.047	16.277
O	60.814	64.852	13.983
C	59.062	56.611	17.697
C	59.53	59.024	17.624
C	59.048	55.457	18.622
C	59.292	57.869	18.378
C	60.39	54.719	18.517
C	57.979	54.454	18.506
C	58.99	56.28	19.982
C	59.445	57.768	19.811
C	59.972	53.209	18.732
C	58.518	53.14	18.623
C	56.606	54.642	18.219
C	58.594	58.809	20.6
C	60.94	58.07	20.187
C	60.728	52.228	17.739
C	60.336	52.757	20.196
C	57.671	51.982	18.594
C	55.767	53.532	18.357
C	56.275	52.206	18.517
O	61.154	59.892	10.189
O	61.558	62.169	11.453
H	60.339	56.352	12.758
H	59.573	55.635	11.472
H	58.711	56.006	9.844
H	61.45	63.444	15.854
H	61.732	61.756	15.748
H	58.908	55.794	15.704
H	61.524	64.955	14.627
H	59.704	59.91	18.159
H	60.792	54.826	17.521
H	61.167	55.019	19.28
H	58.006	56.262	20.311
H	59.639	55.719	20.732
H	56.239	55.53	17.984
H	57.57	58.705	20.24
H	58.876	59.837	20.343
H	58.6	58.657	21.715
H	61.563	57.271	19.7
H	61.143	57.952	21.224
H	61.357	59.082	19.768
H	61.795	52.341	17.76
H	60.428	52.516	16.771
H	60.532	51.142	17.843
H	61.403	52.896	20.456
H	60.074	51.736	20.368
H	59.782	53.407	20.837
H	58.194	51.084	18.634
C	58.925	70.857	6.798
C	59.139	69.494	6.773
C	59.982	71.794	7.036
C	60.498	69.035	6.979
C	58.036	68.654	6.538
C	61.337	71.367	7.26
O	60.75	67.657	7.103
C	61.55	69.933	7.204
N	58.24	67.436	5.911
N	56.74	68.953	6.982
C	62.406	72.303	7.51
C	62.052	67.171	7.131
O	62.798	69.421	7.249
O	57.319	66.592	5.553
N	63.383	71.888	8.381
N	62.452	73.543	6.98
C	62.288	65.796	7.207
C	63.099	68.103	7.247
O	64.329	72.724	8.753
C	63.596	65.347	7.447
C	64.429	67.627	7.425
C	64.047	63.91	7.484
C	64.72	66.217	7.56
C	64.187	63.277	6.037
C	63.132	62.978	8.213
C	65.507	64.065	8.189
C	65.963	65.527	7.95
C	63.623	61.808	6.216
C	62.862	61.818	7.496
C	62.573	63.173	9.521
C	66.571	66.152	9.231
C	66.885	65.606	6.731
C	62.581	61.49	5.066
C	64.808	60.776	6.274
C	62.17	60.75	8.167
C	61.967	62.132	10.165
C	61.746	60.916	9.506
O	57.69	71.416	6.584
O	59.651	73.143	7.015
H	56.628	69.713	7.659
H	55.955	68.39	6.757
H	56.391	66.88	5.636
H	63.107	74.209	7.219
H	61.712	73.895	6.494
H	61.537	65.2	7.18
H	64.498	73.581	8.424
H	65.144	68.392	7.584
H	63.537	63.78	5.364
H	65.199	63.278	5.722
H	65.499	63.872	9.298
H	66.388	63.392	7.926
H	62.741	64.037	10.104
H	65.885	66.348	10.11
H	67	67.125	9.006
H	67.365	65.596	9.52
H	67.102	66.6	6.486
H	66.528	65.132	5.82
H	67.815	65.112	7.021
H	62.042	60.596	5.263
H	62.978	61.258	4.081
H	61.87	62.247	5.005
H	64.255	59.851	6.199
H	65.39	60.874	7.194
H	65.399	60.984	5.369
H	62.019	59.834	7.728
C	60.247	80.989	0.038
C	59.537	79.973	0.691
C	60.829	82.033	0.862
C	59.376	79.984	2.099
C	58.885	78.927	-0.052
C	60.646	82.01	2.298
O	58.637	78.985	2.723
C	59.857	81.022	2.883
N	57.704	79.028	-0.601
N	59.403	77.7	-0.023
C	61.197	83.017	3.13
C	58.327	78.923	4.064
O	59.544	81.04	4.181
O	57.072	80.19	-0.741
N	60.858	84.342	3.029
N	62.225	82.636	3.88
C	57.574	77.918	4.625
C	58.83	80.032	4.809
O	61.493	85.345	3.651
C	57.302	77.916	5.957
C	58.596	80.013	6.204
C	56.481	76.932	6.728
C	57.789	78.97	6.766
C	55.009	76.741	6.295
C	56.959	75.541	6.645
C	56.605	77.542	8.107
C	57.177	78.951	8.107
C	54.645	75.242	6.063
C	55.975	74.62	6.281
C	58.276	74.991	6.906
C	56.096	80.041	8.09
C	58.232	79.257	9.154
C	54.181	74.964	4.611
C	53.58	74.627	7.061
C	56.148	73.235	6.24
C	58.448	73.638	6.86
C	57.409	72.736	6.617
C	60.358	80.957	-1.523
C	61.692	82.991	0.071
H	60.274	77.596	0.37
H	58.982	76.957	-0.501
H	56.233	80.127	-1.092
H	62.74	83.309	4.353
H	62.438	81.686	3.914
H	57.248	77.131	4.085
H	61.11	86.246	3.584
H	59.023	80.783	6.799
H	54.276	77.177	6.97
H	54.797	77.293	5.374
H	55.7	77.397	8.675
H	57.201	76.843	8.689
H	59.021	75.596	7.246
H	56.486	81.058	7.818
H	55.446	80.118	9.04
H	55.335	79.779	7.299
H	59.181	78.761	8.955
H	57.942	79.031	10.199
H	58.372	80.322	9.106
H	53.278	75.478	4.409
H	53.959	73.909	4.402
H	54.954	75.31	3.955
H	53.901	74.879	8.077
H	53.431	73.577	6.995
H	52.617	75.136	6.976
H	55.379	72.604	5.957
H	59.913	80.147	-2.119
H	61.425	80.957	-1.908
H	59.827	81.817	-1.906
H	61.981	83.748	0.765
H	61.149	83.485	-0.701
H	62.567	82.527	-0.429
C	53.692	17.956	-42.526
C	53.014	18.008	-43.78
C	53.616	19.033	-41.596
C	52.377	19.214	-44.088
C	53.055	16.922	-44.619
C	52.932	20.202	-41.897
O	51.795	19.431	-45.344
[truncated: 6,673 more rows]

## Sheet: PTFE
ATOM	X	Y	Z
C	7.138	-8.037	8.558
C	7.286	-9.543	9.002
F	8.396	-7.636	8.202
F	6.863	-7.342	9.737
C	8.433	-9.83	10.101
F	7.494	-10.225	7.845
F	6.138	-10.037	9.5
H	9.401	-9.604	9.652
H	8.509	-10.856	10.322
H	8.288	-9.247	10.965
C	5.606	-6.249	7.241
C	6.023	-7.732	7.449
F	4.856	-5.769	8.322
F	4.714	-6.213	6.186
F	6.38	-8.267	6.24
F	4.925	-8.345	7.905
C	6.479	-3.792	6.28
C	6.775	-5.282	6.879
F	5.985	-3.913	4.926
F	7.677	-3.076	6.172
F	7.545	-5.062	7.985
F	7.735	-5.88	6.038
C	5.323	-1.425	6.533
C	5.405	-2.913	7.007
F	5.157	-1.314	5.132
F	6.43	-0.643	6.926
F	4.182	-3.464	7.019
F	5.784	-2.952	8.299
C	4.262	1.021	7.16
C	4.106	-0.579	7.218
F	5.209	1.41	8.138
F	3.1	1.482	7.746
F	3	-0.864	6.574
F	3.993	-0.873	8.554
C	4.554	3.317	5.887
C	4.479	1.801	5.836
F	5.573	3.625	6.777
F	3.35	3.739	6.362
F	5.655	1.324	5.304
F	3.556	1.308	4.902
C	4.726	5.599	4.453
C	4.861	3.999	4.479
F	5.543	6.053	3.369
F	5.281	6.13	5.554
F	6.167	3.733	4.256
F	4.272	3.565	3.399
C	3.167	7.8	3.906
C	3.348	6.274	4.28
F	1.857	8.063	3.675
F	3.664	8.076	2.621
F	2.722	5.615	3.26
F	2.544	6.039	5.373
C	3.424	10.439	4.825
C	3.822	8.892	4.937
F	2.089	10.427	5.077
F	3.546	10.876	3.55
F	3.503	8.341	6.167
F	5.194	8.873	4.723
C	4.528	13.798	6.894
C	3.531	12.823	6.255
C	4.197	11.44	5.863
F	2.619	12.416	7.182
F	2.834	13.474	5.244
F	4.63	10.74	7.024
F	5.434	11.625	5.294
H	4.06	14.69	7.384
H	5.186	14.236	6.064
H	5.091	13.262	7.598
C	20.224	-3.816	5.162
C	20.905	-3.999	3.786
F	20.978	-4.589	5.996
F	18.96	-4.325	4.988
C	22.482	-3.988	3.804
F	20.564	-3.009	2.948
F	20.611	-5.207	3.125
H	22.946	-4.749	4.43
H	22.749	-3.029	4.265
H	22.976	-3.937	2.889
C	19.457	-2.382	7.224
C	20.145	-2.396	5.839
F	20.226	-3.059	8.118
F	18.318	-3.146	7.168
F	21.444	-1.976	5.948
F	19.486	-1.601	4.891
C	18.418	-0.934	9.237
C	19.038	-0.995	7.811
F	19.382	-1.474	10.082
F	17.291	-1.747	9.279
F	20.199	-0.238	7.785
F	18.338	-0.346	6.837
C	17.436	0.705	11.247
C	17.924	0.518	9.722
F	18.614	0.612	11.934
F	16.656	-0.408	11.581
F	18.918	1.467	9.558
F	16.926	0.876	8.886
C	16.258	2.14	13.119
C	16.741	2.047	11.672
F	17.378	2	13.86
F	15.555	1.072	13.471
F	17.617	3.087	11.383
F	15.702	2.133	10.815
C	15.021	3.426	15.058
C	15.547	3.425	13.564
F	16.028	3.095	15.949
F	14.039	2.531	15.228
F	16.248	4.532	13.23
F	14.432	3.593	12.771
C	13.812	4.729	17.059
C	14.403	4.85	15.601
F	14.891	4.479	17.873
F	12.878	3.764	17.216
F	15.362	5.775	15.472
F	13.313	5.253	14.792
C	12.625	6.071	19.087
C	13.058	6.047	17.54
F	13.819	6.134	19.755
F	12.179	4.864	19.458
F	13.853	7.11	17.164
F	11.875	6.22	16.82
C	11.226	7.191	21.149
C	11.618	7.25	19.588
F	12.363	6.926	21.907
F	10.562	6.007	21.392
F	12.181	8.434	19.266
F	10.453	7.092	18.768
C	11.142	8.488	24.254
C	9.964	8.465	23.261
C	10.433	8.415	21.811
F	9.156	7.477	23.539
F	9.13	9.551	23.422
F	11.149	9.572	21.639
F	9.314	8.601	21.062
H	11.581	7.496	24.18
H	10.78	8.726	25.288
H	11.786	9.27	23.994
C	26.871	8.153	-1.5
C	27.712	6.843	-1.126
F	26.308	7.918	-2.746
F	27.687	9.21	-1.681
C	28.926	6.631	-2.065
F	26.933	5.692	-1.068
F	28.294	6.971	0.137
H	28.603	6.521	-3.085
H	29.449	5.692	-1.802
H	29.614	7.449	-2.1
C	26.056	9.036	0.884
C	25.688	8.515	-0.581
F	27.204	9.79	0.846
F	26.378	7.902	1.677
F	24.865	9.4	-1.23
F	24.966	7.364	-0.34
C	25.278	10.361	3.075
C	25.006	9.813	1.637
F	26.323	11.28	2.995
F	25.801	9.31	3.764
F	24.649	10.909	0.892
F	23.865	8.995	1.723
C	24.471	11.558	5.286
C	24.104	11.074	3.834
F	25.405	12.553	4.993
F	25.121	10.521	5.891
F	23.74	12.126	3.106
F	23.024	10.198	4.045
C	23.69	12.763	7.533
C	23.3	12.193	6.133
F	24.931	13.386	7.499
F	23.852	11.64	8.32
F	22.812	13.207	5.281
F	22.239	11.371	6.243
C	21.199	13.675	8.302
C	22.773	13.794	8.265
F	21.034	12.315	8.661
F	20.804	13.843	7.059
F	23.221	13.899	9.604
F	23.015	15.048	7.735
C	18.816	14.546	9.24
C	20.371	14.714	9.151
F	18.694	13.333	9.917
F	18.411	14.378	7.891
F	20.784	14.63	10.485
F	20.647	16.021	8.682
C	16.37	15.141	10.121
C	17.863	15.613	9.899
F	16.389	14.034	10.887
F	15.972	14.804	8.913
F	18.225	16.028	11.181
F	17.94	16.788	9.129
C	13.735	15.497	10.827
C	15.278	16.113	10.734
F	13.805	14.457	11.717
F	13.387	14.905	9.581
F	15.694	16.363	11.998
F	15.265	17.333	10.062
C	11.514	17.806	13.231
C	12.802	17.124	12.719
C	12.557	16.415	11.348
F	13.71	18.106	12.476
F	13.352	16.355	13.687
F	12.237	17.364	10.332
F	11.415	15.667	11.356
H	11.72	18.512	13.96
H	10.879	17.147	13.757
H	10.995	18.303	12.339
C	28.724	19.859	16.698
C	28.54	20.105	15.139
F	27.585	19.728	17.389
F	29.218	21.039	17.258
C	27.837	21.388	14.735
F	27.749	19.061	14.698
F	29.675	20.095	14.347
H	28.439	22.268	15.028
H	26.978	21.422	15.233
H	27.628	21.395	13.658
C	29.691	18.245	18.561
C	29.68	18.664	17.018
F	28.511	17.708	18.962
F	29.894	19.351	19.362
F	29.256	17.615	16.222
F	31.019	19.018	16.66
C	30.928	15.839	18.235
C	30.76	17.202	19.013
F	32.073	15.187	18.828
F	31.24	16.123	16.924
F	31.964	17.795	18.984
F	30.607	16.927	20.361
C	29.888	13.351	17.735
C	29.739	14.797	18.323
F	30.944	12.795	18.39
F	30.158	13.629	16.392
F	29.328	14.76	19.64
F	28.6	15.358	17.698
C	28.847	10.944	17.272
C	28.653	12.405	17.809
F	29.703	10.261	18.093
F	29.455	11.048	16.043
F	28.164	12.396	19.1
F	27.586	12.919	17.059
C	28.048	8.402	17.016
C	27.635	9.954	17.065
F	26.821	7.699	17.101
F	28.471	7.933	18.224
F	26.672	10.044	18.078
F	26.862	10.198	15.911
C	28.847	6.331	15.577
C	28.88	7.931	15.82
F	29.676	6.134	14.444
F	27.607	5.872	15.045
F	28.358	8.418	14.67
F	30.201	8.35	15.952
C	29.698	3.855	16.336
C	29.393	5.33	16.716
F	30.757	3.76	15.442
F	28.636	3.424	15.567
F	30.532	5.944	17.189
F	28.441	5.311	17.78
C	30.471	1.412	17.148
C	30.046	2.928	17.577
F	31.788	1.524	16.615
F	29.699	0.896	16.111
F	31.035	3.462	18.35
F	28.993	2.947	18.508
C	30.362	-2.027	17.094
C	31.082	-1.065	18.089
C	30.486	0.396	18.323
F	31.225	-1.647	19.294
F	32.42	-0.929	17.617
F	31.217	0.966	19.343
F	29.189	0.184	18.8
H	30.756	-3.059	17.232
H	30.578	-1.663	16.121
H	29.322	-1.956	17.274
C	6.218	10.699	26.583
C	7.114	9.541	27.215
F	4.923	10.234	26.563
F	6.647	10.802	25.281
C	7.091	8.138	26.481
F	6.732	9.431	28.49
F	8.46	9.884	27.318
H	6.806	7.201	27.043
H	8.065	7.901	26.168
H	6.463	8.052	25.622
C	5.117	13.192	26.718
C	6.075	12.1	27.338
F	3.844	12.604	26.683
F	5.52	13.364	25.384
F	5.669	11.965	28.701
F	7.367	12.522	27.429
C	4.341	15.786	26.6
C	5.053	14.577	27.362
F	3.173	15.323	26.04
F	5.183	16.176	25.508
F	4.566	14.5	28.628
F	6.339	15.022	27.605
C	3.213	18.306	27.022
C	3.99	17.063	27.567
F	1.955	17.888	26.535
F	3.915	18.755	25.878
F	3.261	16.594	28.64
F	5.097	17.533	28.173
C	2.125	19.359	29.287
C	2.91	19.528	27.967
F	2.891	18.619	30.168
F	1.032	18.579	28.964
F	4.179	20.043	28.337
F	2.446	20.601	27.275
C	0.871	20.317	31.45
C	1.639	20.617	30.031
F	1.89	19.916	32.338
F	0.091	19.176	31.291
F	2.784	21.333	30.31
F	0.788	21.304	29.307
C	-0.274	21.431	33.62
C	0.115	21.549	32.07
F	0.803	21.428	34.482
F	-0.881	20.225	33.652
F	0.962	22.618	32.02
F	-0.965	21.813	31.292
C	-0.832	24.03	34.284
C	-1.318	22.473	34.161
F	-0.987	24.441	32.983
F	0.529	24.098	34.593
F	-2.447	22.366	33.441
F	-1.66	22.079	35.478
C	-1.125	26.472	35.425
C	-1.58	24.943	35.367
F	-1.589	27.108	34.344
F	0.248	26.591	35.195
F	-2.971	24.939	35.119
F	-1.408	24.471	36.633
C	0.191	29.239	36.683
C	-1.287	28.845	36.62
C	-1.536	27.289	36.657
F	-1.884	29.433	37.676
F	-1.913	29.378	35.527
F	-2.954	27.066	36.852
F	-0.851	26.743	37.741
H	0.776	28.815	37.497
H	0.254	30.282	36.847
H	0.629	29.056	35.684
C	15.409	11.643	-2.271
C	16.872	11.378	-2.633
F	14.915	10.483	-1.857
F	14.772	11.991	-3.454
C	17.746	12.495	-3.271
F	16.87	10.375	-3.653
F	17.51	10.764	-1.581
H	18.501	12.121	-4.045
H	18.325	13.074	-2.473
H	17.025	13.128	-3.761
C	13.706	12.969	-0.81
C	15.157	12.863	-1.311
F	13.251	11.792	-0.347
F	12.836	13.3	-1.901
F	15.966	12.599	-0.23
F	15.706	14.074	-1.732
C	11.978	14.402	0.819
C	13.483	14.045	0.349
F	11.45	13.179	1.318
F	11.187	14.726	-0.266
F	14.178	13.579	1.488
F	14.091	15.216	-0.008
C	10.17	15.666	2.368
C	11.704	15.428	2.017
F	9.45	14.47	2.408
F	9.447	16.215	1.326
F	12.409	14.985	3.097
F	12.256	16.681	1.633
C	10.587	17.761	4.136
C	9.859	16.35	3.819
F	11.921	17.645	4.012
F	10.422	17.991	5.479
F	8.484	16.474	4.126
F	10.339	15.451	4.762
C	10.885	20.391	3.47
C	10.08	19.023	3.296
F	12.145	20.197	2.983
F	11.024	20.669	4.849
F	10.176	18.694	1.972
F	8.773	19.193	3.643
C	11.02	23.014	2.696
C	10.224	21.62	2.704
F	11.988	22.865	1.785
F	11.702	23.13	3.833
F	9.923	21.255	1.465
F	8.947	21.793	3.213
C	10.984	25.578	1.9
C	10.197	24.288	2.327
F	11.827	25.307	0.801
F	11.862	25.867	2.939
F	9.466	23.95	1.233
F	9.357	24.635	3.395
C	10.935	28.182	1.469
C	10.098	26.889	1.788
F	11.513	28.008	0.303
F	12.024	28.334	2.334
F	9.096	26.769	0.857
F	9.505	27.056	3.011
C	9.835	32.065	1.096
C	10.779	30.825	1.088
C	10.029	29.476	1.32
F	11.596	30.802	-0.038
F	11.592	31.013	2.209
F	9.261	29.288	0.18
F	9.121	29.642	2.365
H	10.486	32.936	1
H	9.042	32.227	1.825
H	9.308	32.153	0.165
C	10.334	24.36	14.9
C	8.978	24.898	15.51
F	11.264	24.745	15.821
F	10.673	25.057	13.778
C	8.741	26.365	15.26
F	8.843	24.649	16.834
F	7.912	24.201	14.981
H	8.815	26.62	14.149
H	9.504	26.941	15.827
H	7.757	26.496	15.594
C	11.803	22.164	14.291
C	10.373	22.854	14.558
F	11.446	20.869	14.041
F	12.39	22.09	15.469
F	9.765	22.146	15.57
F	9.527	22.693	13.471
C	13.924	21.972	12.566
C	12.647	22.863	13.119
F	14.706	22.694	11.647
F	13.478	21.011	11.752
F	11.857	23.123	11.964
F	13.127	24.076	13.59
C	15.832	22.15	14.639
C	14.905	21.284	13.663
F	16.647	21.262	15.356
F	15.051	22.83	15.543
F	14.265	20.354	14.414
F	15.811	20.459	12.958
C	18.025	23.86	14.549
C	16.707	23.225	13.881
F	18.414	24.747	13.557
F	18.955	22.819	14.575
F	17.14	22.778	12.649
F	15.848	24.193	13.616
C	19.227	25.28	16.333
C	17.887	24.552	15.964
F	19.507	26.314	15.502
F	20.311	24.389	16.217
F	16.865	25.463	15.87
F	17.542	23.659	16.975
C	18.281	26.882	18.322
C	19.31	25.829	17.827
F	17.014	26.303	18.308
F	18.266	27.855	17.338
F	19.381	24.851	18.809
F	20.585	26.413	17.888
C	17.513	28.713	20.202
C	18.589	27.588	19.767
F	16.252	28.08	20.311
F	17.368	29.422	19.097
F	18.607	26.596	20.718
F	19.867	28.064	19.832
C	16.831	30.568	21.888
C	17.91	29.528	21.49
F	15.652	29.914	22.147
F	16.582	31.379	20.77
F	18.081	28.682	22.631
F	19.121	30.197	21.301
C	16.478	33.611	24.561
C	16.005	32.505	23.525
C	17.166	31.58	23.066
F	15.035	31.816	24.191
F	15.519	33.21	22.407
F	17.801	31.009	24.116
F	18.215	32.404	22.568
H	15.711	34.288	24.776
H	17.356	34.179	24.127
H	16.794	33.267	25.539
C	-7.546	9.764	18.963
C	-7.18	10.69	17.747
F	-8.15	10.635	19.87
F	-6.349	9.376	19.477
C	-6.673	12.144	18.128
F	-8.282	10.947	16.972
F	-6.195	10.21	16.877
H	-6.535	12.794	17.305
H	-5.712	12.128	18.725
H	-7.506	12.722	18.651
C	-8.316	7.494	17.592
C	-8.56	8.536	18.76
F	-8.425	8.098	16.394
F	-9.373	6.64	17.657
F	-8.565	7.924	20.002
F	-9.846	8.958	18.641
C	-6.723	5.75	16.313
C	-6.963	6.741	17.542
F	-6.42	6.502	15.2
F	-7.857	4.989	16.029
F	-5.94	7.629	17.579
F	-6.788	5.999	18.711
C	-4.867	4.078	15.165
C	-5.559	4.763	16.485
F	-4.293	4.917	14.294
F	-5.947	3.637	14.464
F	-4.468	5.507	16.968
F	-5.922	3.842	17.516
C	-2.56	3.035	16.237
C	-3.937	2.867	15.455
F	-2.924	3.218	17.596
F	-2.035	4.217	15.737
F	-4.575	1.901	16.078
F	-3.591	2.478	14.184
C	-1.927	0.403	16.439
C	-1.45	1.925	16.179
F	-2.682	-0.078	15.41
F	-2.704	0.433	17.486
F	-0.986	1.925	14.873
F	-0.433	2.341	16.999
C	-1.121	-2.113	16.854
C	-0.75	-0.561	16.76
F	0.087	-2.764	17.132
F	-1.456	-2.657	15.549
F	0.156	-0.492	15.713
F	-0.123	-0.324	17.984
C	-2.165	-4.099	18.252
C	-2.244	-2.595	17.87
F	-0.891	-4.247	18.824
F	-2.056	-4.889	17.108
F	-2.234	-1.896	19.075
F	-3.505	-2.379	17.308
C	-4.599	-5.101	18.906
C	-3.146	-4.8	19.271
F	-5.349	-3.903	18.712
F	-5.191	-5.769	19.941
F	-2.531	-6.019	19.637
F	-3.016	-3.913	20.378
C	-6.501	-7.25	15.966
C	-6.205	-6.628	17.362
C	-4.849	-5.903	17.533
F	-7.289	-5.869	17.679
F	-6.377	-7.695	18.237
F	-4.608	-5.18	16.381
F	-3.994	-6.967	17.374
H	-6.529	-6.431	15.24
H	-7.384	-7.818	15.922
H	-5.722	-7.889	15.676
P	-16.06	6.278	32.115
O	-16.198	7.007	30.877
O	-15.648	4.844	31.786
O	-17.469	6.187	32.721
O	-15.007	7.033	32.931
H	-15.472	4.52	32.639
H	-17.636	7.184	32.675
H	-15.357	7.903	32.979
P	-16.292	8.324	12.963
O	-16.787	7.097	12.286
O	-17.286	8.616	14.077
O	-16.202	9.557	12.015
O	-14.896	8.015	13.625
H	-17.407	7.807	14.485
H	-15.681	9.213	11.215
H	-14.498	7.468	12.85
P	33.17	5.126	22.649
O	31.991	5.871	23.135
O	34.149	4.856	23.752
O	33.927	5.972	21.647
O	32.741	3.819	21.914
H	33.532	4.629	24.475
H	34.261	6.692	22.178
H	33.599	3.558	21.66
P	-3.456	49.488	25.209
O	-3.867	50.526	26.145
O	-4.512	49.002	24.184
O	-2.998	48.357	26.048
O	-2.14	49.966	24.584
H	-4.774	49.84	23.749
H	-2.664	47.703	25.431
H	-2.417	50.748	24.045
P	-30.192	4.84	20.767
O	-29.428	5.016	21.953
O	-29.431	5.51	19.579
O	-31.481	5.53	21.109
O	-30.389	3.361	20.645
H	-30.028	5.525	18.783
H	-31.243	6.519	21.02
H	-30.887	3.347	19.81
P	-1.459	14.084	-12.03
O	-1.772	14.256	-13.434
O	-2.59	14.644	-11.17
O	-0.186	14.874	-11.821
O	-1.221	12.6	-11.644
H	-2.303	14.484	-10.171
H	-0.548	15.698	-11.39
H	-0.893	12.604	-10.673
P	24.108	28.713	-0.903
O	22.637	28.73	-0.82
O	24.71	28.944	0.53
O	24.484	29.938	-1.815
O	24.54	27.332	-1.59
H	25.631	28.536	0.438
H	23.951	29.796	-2.655
H	25.462	27.089	-1.309
P	6.65	9.927	-34.76
O	6.859	11.007	-33.875
O	5.971	10.482	-36.079
O	5.709	8.911	-34.14
O	7.992	9.197	-35.057
H	5.026	10.69	-35.835
H	5.301	8.485	-34.895
H	7.852	8.224	-35.303
P	0.396	5.09	-31.516
O	0.012	4.965	-30.17
O	1.895	5.393	-31.802
O	-0.412	6.073	-32.341
O	0.084	3.692	-32.137
H	1.794	5.544	-32.783
H	-1.31	6.048	-31.943
H	0.362	3.835	-33.026
P	-21.82	23.77	-3.29
O	-22.247	24.931	-2.647
O	-20.278	23.648	-3.448
O	-22.515	23.919	-4.67
O	-22.387	22.609	-2.513
H	-19.926	23.712	-2.538
H	-22.125	23.182	-5.175
H	-22.279	22.977	-1.662
P	38.164	45.644	-27.663
O	38.229	46.572	-26.59
O	36.698	45.151	-27.794
O	39.075	44.455	-27.438
O	38.457	46.386	-28.962
H	36.178	46.005	-27.989
H	38.924	43.898	-26.668
H	38.445	45.696	-29.697
P	24.339	-8.421	14.936
O	24.502	-7.009	15.055
O	22.851	-8.725	14.865
O	25.029	-9.036	16.147
O	24.92	-8.779	13.558
H	22.8	-9.465	14.216
H	24.817	-10.02	16.194
H	25.817	-8.364	13.636
P	21.155	15.037	27.868
O	21.599	16.392	27.585
O	19.647	15.207	28.043
O	21.93	14.617	29.159
O	21.64	14.187	26.632
H	19.22	15.09	27.221
H	21.658	15.191	29.888
H	20.86	13.597	26.537
P	4.874	36.791	48.502
O	3.968	36.809	47.391
O	4.202	37.127	49.863
O	5.972	37.823	48.21
O	5.607	35.493	48.587
H	4.889	36.987	50.55
H	6.17	37.646	47.285
H	6.017	35.433	47.693
P	26.491	26.802	-21.749
O	27.048	27.346	-22.915
O	26.925	27.605	-20.492
O	27.085	25.412	-21.677
O	24.971	26.687	-21.85
H	26.357	27.281	-19.836
H	26.654	24.926	-22.411
H	24.691	27.616	-21.804
P	33.084	-11.752	40.384
O	31.935	-11.013	40.762
O	33.451	-12.549	41.652
O	34.166	-10.702	40.119
O	32.864	-12.506	39.065
H	32.643	-13.048	41.89
H	34.204	-10.203	40.982
H	33.727	-12.968	38.805
P	41.339	55.797	0.858
O	42.787	55.851	0.683
O	41.135	54.705	1.849
O	40.642	55.657	-0.543
O	40.855	57.162	1.384
H	40.196	54.658	2.048
H	40.594	56.45	-1.114
H	41.55	57.356	2.06
P	-18.62	5.495	15.835
O	-17.457	5.676	15.076
O	-18.101	5.713	17.247
O	-19.081	4.092	15.415
O	-19.545	6.742	15.512
H	-18.99	5.754	17.79
H	-19.404	4.133	14.487
H	-20.379	6.564	16.024
P	48.631	63.482	38.822
O	49.908	63.455	38.139
O	47.595	64.118	37.846
O	48.748	64.322	40.115
O	48.377	61.973	39.148
H	47.846	65.013	37.535
H	49.412	63.99	40.629
H	48.688	61.537	38.318
P	20.37	10.957	53.486
O	19.984	9.615	53.677
O	19.189	11.96	53.384
O	21.194	10.991	52.228
O	21.329	11.477	54.581
H	18.577	11.549	52.753
H	21.555	11.84	52.217
H	22.188	11.071	54.349
P	-17.728	0.552	21.325
O	-17.605	1.723	22.037
O	-19.074	-0.095	21.676
O	-16.542	-0.416	21.753
O	-17.702	0.75	19.826
H	-18.964	-0.966	22.058
H	-16.555	-1.129	21.106
H	-17.684	-0.181	19.441
P	14.724	22.684	6.798
O	14.983	22.172	8.144
O	15.258	24.13	6.741
O	13.244	22.63	6.322
O	15.757	21.862	5.983
H	15.136	24.333	5.859
H	12.699	23.376	6.698
H	16.554	22.218	6.389
P	-7.493	5.276	1.508
O	-7.246	4.668	2.797
O	-7.157	4.423	0.242
O	-7.02	6.686	1.536
O	-9.047	5.511	1.62
H	-7.406	5.104	-0.413
H	-6.029	6.537	1.43
H	-9.561	5.301	0.86
P	9.177	14.116	20.586
O	8.256	15.101	21.181
O	9.777	14.556	19.23
O	8.56	12.719	20.554
O	10.281	13.944	21.604
H	10.367	13.79	18.981
H	8.404	12.665	21.563
H	9.781	13.752	22.435
P	12.492	-15.142	9.057
O	12.365	-16.582	8.83
O	13.835	-14.769	9.652
O	11.374	-14.68	10.013
O	12.111	-14.3	7.782
H	14.502	-15.167	9.118
H	10.541	-14.958	9.575
H	12.827	-14.409	7.108
P	-6.865	-5.41	10.598
O	-7.083	-6.282	11.721
O	-5.772	-6.018	9.715
O	-6.349	-4.009	10.962
O	-8.104	-5.308	9.695
H	-5.575	-5.349	9.028
H	-6.293	-3.589	10.105
H	-7.781	-4.596	9.038
P	53.754	17.015	7.506
O	52.611	17.193	6.678
O	53.728	15.759	8.256
O	54.039	18.157	8.56
O	54.961	17.036	6.554
H	53.012	15.948	8.899
H	54.799	17.826	9.008
H	54.786	17.846	6.058
P	6.297	-3.777	27.129
O	6.694	-2.89	26.021
O	7.131	-5.052	27.038
O	4.787	-4.102	26.8
O	6.519	-3.119	28.498
H	8.039	-4.729	27.247
H	4.796	-4.749	26.004
H	7.36	-3.477	28.845
P	13.76	-8.04	6.985
O	13.401	-7.294	5.822
O	13.225	-7.268	8.248
O	15.307	-8.322	6.979
O	12.993	-9.373	6.948
H	13.515	-7.883	8.931
H	15.478	-9.125	6.466
H	13.058	-9.585	7.873
P	-22.719	-19.756	62.142
O	-22.348	-20.561	63.238
O	-24.237	-19.87	62.01
O	-22.019	-20.306	60.87
O	-22.442	-18.238	62.307
H	-24.513	-19.235	61.316
H	-22.346	-19.711	60.222
H	-21.459	-18.281	62.377
P	-14.841	-8.648	-6.523
O	-16.234	-8.206	-6.797
O	-14.13	-9.167	-7.795
O	-14.671	-9.624	-5.339
O	-14.103	-7.316	-6.299
H	-14.609	-10.008	-7.934
H	-15.156	-10.364	-5.667
H	-14.38	-6.75	-6.988
P	20.525	-7.027	-0.117
O	19.931	-5.765	0.211
O	21.269	-6.651	-1.457
O	19.383	-8.11	-0.184
O	21.488	-7.159	1.071
H	20.631	-6.799	-2.11
H	19.937	-8.874	-0.227
H	21.873	-8.041	1.139
P	22.614	7.962	8.717
O	23.813	8.633	8.362
O	21.429	8.873	8.284
O	22.632	7.857	10.223
O	22.708	6.553	8.277
H	20.634	8.431	8.606
H	21.735	7.647	10.481
H	21.794	6.23	8.428
P	-2.51	41.456	-7.653
O	-3.555	40.77	-8.383
O	-2.552	41.066	-6.212
O	-2.873	42.919	-7.551
O	-1.057	41.243	-8.102
H	-1.906	41.666	-5.827
H	-2.078	43.285	-6.981
H	-0.995	40.259	-8.321
P	37.505	22.064	19.562
O	38.933	22.264	19.788
O	37.006	21.512	20.867
O	37.254	21.056	18.489
O	36.904	23.448	19.287
H	37.278	20.551	20.87
H	36.247	21.065	18.342
H	37.085	23.617	18.378
P	15.845	7.177	4.28
O	15.863	7.406	2.895
O	15.581	8.546	4.955
O	17.003	6.324	4.949
O	14.58	6.3	4.425
H	14.803	8.969	4.569
H	16.707	5.984	5.813
H	13.881	6.78	3.972
P	-7.945	-13.452	-21.839
O	-8.837	-13.386	-22.964
O	-6.691	-14.286	-22.285
O	-8.733	-13.991	-20.594
O	-7.476	-12.054	-21.527
H	-7.076	-15.094	-22.708
H	-9.473	-13.316	-20.447
H	-8.119	-11.391	-21.907
P	1.811	-1.911	38.612
O	1.984	-2.454	37.248
O	2.975	-2.31	39.494
O	0.436	-2.237	39.07
O	1.846	-0.39	38.362
H	2.844	-1.815	40.36
H	-0.087	-1.774	38.389
H	1.296	-0.27	37.602
P	19.21	44.351	-4.123
O	19.55	45.764	-4.007
O	20.291	43.36	-3.605
O	18.971	43.993	-5.586
O	17.921	44.202	-3.262
H	21.071	43.581	-4.061
H	18.936	42.972	-5.589
H	18.207	44.005	-2.303
P	-4.933	17.974	5.521
O	-5.69	18.778	4.605
O	-5.328	18.486	6.904
O	-3.438	18.171	5.082
O	-5.503	16.586	5.235
H	-6.251	18.716	6.786
H	-3.323	19.149	5.213
H	-5.13	16.036	5.997
P	13.176	65.713	72.951
O	13.2	66.292	74.292
O	13.067	66.755	71.839
O	11.991	64.711	72.897
O	14.378	64.798	72.712
H	12.14	66.967	71.879
H	11.231	65.202	73.196
H	14.357	64.587	71.794
P	-10.227	28.716	-21.352
O	-9.766	28.642	-20.001
O	-9.502	29.812	-22.033
O	-11.772	28.885	-21.324
O	-9.907	27.409	-22.051
H	-8.586	29.722	-21.807
H	-12.015	29.678	-20.854
H	-9.009	27.496	-22.363
P	7.115	9.757	10.296
O	6.857	8.355	10.308
O	5.959	10.463	9.558
O	8.553	10.155	9.734
O	6.954	10.066	11.776
H	5.12	10.555	10.102
H	8.476	9.93	8.735
H	6.057	9.8	11.968
P	7.087	-5.249	19.755
O	5.649	-5.353	19.763
O	7.691	-5.351	21.142
O	7.484	-3.766	19.389
O	7.834	-6.143	18.728
H	7.105	-4.888	21.728
H	8.454	-3.574	19.344
H	7.414	-7.026	18.885
P	15.313	50.128	28.796
O	16.483	49.592	29.368
O	14.425	50.523	29.983
O	14.566	49.03	27.985
O	15.616	51.247	27.823
H	13.562	50.872	29.572
H	15.17	48.887	27.23
H	14.703	51.524	27.528
P	-2.949	67.812	24.135
O	-3.45	68.928	24.88
O	-2.269	66.933	25.116
O	-1.843	68.193	23.115
O	-4.125	66.995	23.517
H	-2.972	66.601	25.675
H	-1.038	68.358	23.639
H	-3.618	66.238	23.195
P	45.867	30.776	-18.568
O	46.456	31.989	-19.06
O	46.981	30.184	-17.795
O	45.26	29.883	-19.659
O	44.737	31.061	-17.547
H	47.718	30.848	-17.9
H	44.974	29.108	-19.13
H	44.657	30.284	-16.994
P	12.437	1.197	19.652
O	11.601	1.026	18.487
O	11.822	2.169	20.705
O	13.737	1.731	19.038
O	12.615	-0.208	20.322
H	12.273	1.858	21.509
H	13.381	2.502	18.54
H	12.972	0.013	21.195
P	-15.718	3.806	35.745
O	-15.805	3.445	34.353
O	-14.665	2.936	36.418
O	-17.114	3.663	36.469
O	-15.247	5.2	35.688
H	-15.095	2.084	36.185
H	-17.447	2.789	36.283
H	-14.317	5.199	35.717
P	-12.983	-14.64	13.406
O	-14.086	-14.292	12.52
O	-11.644	-14.724	12.617
O	-13.431	-15.989	13.923
O	-12.943	-13.616	14.579
H	-11.556	-13.846	12.137
H	-14.286	-15.848	14.374
H	-13.741	-13.906	15.031
P	21.288	1.757	4.201
O	21.952	2.235	5.336
O	19.726	1.741	4.486
O	21.692	0.295	3.805
O	21.457	2.71	2.935
H	19.581	2.437	5.247
H	21.417	-0.21	4.544
H	22.32	3.127	3.071
P	-9.445	23.554	21.468
O	-8.585	24.194	22.443
O	-10.331	24.57	20.727
O	-10.556	22.679	22.134
O	-8.632	22.691	20.437
H	-10.408	25.394	21.197
H	-10.839	22.082	21.408
H	-7.99	23.355	20.109
P	16.358	-9.757	30.141
O	16.42	-10.248	31.458
O	17.735	-9.492	29.563
O	15.393	-8.494	30.025
O	15.688	-10.856	29.334
H	18.257	-9.297	30.359
H	15.924	-7.899	30.603
H	14.919	-11.101	29.939
P	26.009	24.455	53.973
O	27.324	24.898	54.437
O	26.212	23.125	53.278
O	25.377	25.464	52.957
O	25.154	24.25	55.204
H	26.559	22.51	54.004
H	24.481	25.167	52.945
H	24.882	25.043	55.611
P	-4.554	25.956	22.026
O	-5.476	25.027	22.585
O	-4.377	25.759	20.479
O	-3.205	25.721	22.72
O	-4.977	27.402	22.164
H	-5.208	25.97	20.074
H	-2.573	26.301	22.231
H	-5.697	27.642	21.599
P	31.892	22.341	38.295
O	30.997	21.223	38.477
O	33.159	21.938	37.491
O	32.346	22.747	39.73
O	31.254	23.575	37.586
H	33.695	22.726	37.412
H	32.767	23.636	39.691
H	31.998	24.152	37.585
P	-4.902	-19.466	51.37
O	-4.132	-20.06	50.326
O	-6.383	-19.344	51.057
O	-4.337	-18.131	51.762
O	-4.666	-20.425	52.556
H	-6.489	-18.528	50.554
H	-5.083	-17.674	52.271
H	-4.78	-21.24	52.187
P	25.229	15.462	55.253
O	25.153	14.356	54.35
O	26.713	15.511	55.557
O	24.475	15.079	56.531
O	24.687	16.729	54.513
H	27.101	15.566	54.615
H	24.885	14.24	56.8
H	23.847	16.555	54.114
P	2.818	27.9	0.701
O	3.059	27.8	2.16
O	3.444	26.675	-0.043
O	3.528	29.224	0.224
O	1.269	27.836	0.483
H	4.314	26.991	-0.224
H	2.834	29.697	-0.326
H	0.892	26.997	0.764
P	57.876	27.181	12.588
O	57.413	26.595	11.364
O	56.687	27.897	13.285
O	59.098	28.102	12.429
O	58.319	26.018	13.499
H	56.007	27.265	12.956
H	59.507	27.622	11.75
H	57.506	25.461	13.756
P	55.427	-10.431	12.363
O	55.534	-9.927	13.725
O	55.021	-9.327	11.405
O	54.351	-11.552	12.307
O	56.818	-11.006	11.954
H	54.824	-9.805	10.56
H	54.49	-11.973	11.465
H	56.606	-11.773	11.441
P	15.169	-5.918	-7.788
O	13.921	-6.228	-8.509
O	14.975	-6.238	-6.32
O	15.393	-4.439	-7.947
O	16.333	-6.773	-8.338
H	14.148	-5.675	-6.133
H	15.504	-4.191	-8.89
H	16.592	-6.295	-9.09
P	11.038	11.305	17.055
O	11.058	9.963	16.515
O	10.031	11.267	18.199
O	10.659	12.144	15.813
O	12.534	11.52	17.359
H	9.347	10.701	17.802
H	10.695	13.07	16.123
H	13.02	11.323	16.519
P	24.379	18.012	9.909
O	24.907	19.353	10.306
O	25.286	16.914	10.388
O	24.272	17.898	8.396
O	22.955	17.788	10.48
H	26.201	17.167	10.11
H	23.662	17.033	8.228
H	22.567	17.178	9.849
P	-38.431	7.419	11.819
O	-37.351	7.124	10.958
O	-39.484	6.259	11.78
O	-38.95	8.758	11.143
O	-38.018	7.7	13.248
H	-39.001	5.459	12.093
H	-39.634	9.182	11.734
H	-37.361	7.005	13.557
P	22.55	76.973	39.29
O	23.884	77.533	39.614
O	22.575	76.451	37.805
O	21.527	78.08	39.531
O	22.379	75.849	40.349
H	21.749	76	37.654
H	21.613	78.164	40.557
H	22.487	76.355	41.245
P	54.052	12.545	-3.675
O	55.352	13.208	-3.564
O	53.33	12.696	-2.307
O	53.962	11.091	-4.097
O	53.358	13.405	-4.755
H	52.578	12.091	-2.321
H	54.194	10.608	-3.299
H	53.53	12.944	-5.596
P	-0.264	60.049	11.707
O	0.12	61.392	11.981
O	0.998	59.305	12.072
O	-0.482	59.861	10.171
O	-1.476	59.456	12.491
H	1.21	59.404	13.011
H	-0.052	60.654	9.72
H	-2.265	60.08	12.599
P	-18.082	25.543	10.363
O	-19.453	25.749	9.971
O	-18.045	25.054	11.843
O	-17.063	26.696	9.975
O	-17.638	24.351	9.472
H	-18.816	24.412	11.983
H	-16.167	26.285	10.114
H	-17.861	24.612	8.501
P	21.804	33.375	4.431
O	22.154	33.568	3.052
O	22.982	33.935	5.267
O	21.775	31.852	4.698
O	20.405	34.017	4.771
H	22.889	34.88	5.114
H	21.046	31.578	4.244
H	20.033	33.624	5.618
P	29.777	2.564	23.062
O	30.922	2.817	23.882
O	29.449	1.075	23.192
O	29.899	2.971	21.574
O	28.587	3.408	23.568
H	28.493	1.229	22.902
H	30.533	2.32	21.167
H	28.466	3.165	24.451
P	25.71	-7.079	-2.024
O	24.893	-7.623	-0.975
O	26.392	-8.03	-3.011
O	26.842	-6.311	-1.24
O	24.815	-6.045	-2.745
H	25.694	-8.63	-3.249
H	27.29	-5.75	-1.888
H	24.567	-5.378	-2.075
P	-13.537	10.775	3.561
O	-12.766	10.772	2.38
O	-13.422	9.452	4.405
O	-15.047	11.17	3.27
O	-12.842	11.86	4.439
H	-14.097	9.553	5.167
H	-14.961	12.032	2.847
H	-13.276	11.525	5.271
P	13.563	26.627	23.744
O	12.878	27.861	23.662
O	13.87	26.508	25.242
O	14.811	26.483	22.873
O	12.565	25.46	23.399
H	12.994	26.309	25.692
H	14.447	26.199	22.067
H	12.036	25.88	22.725
P	29.324	11.017	12.446
O	28.675	10.331	11.365
O	30.35	10.1	13.129
O	28.311	11.589	13.402
O	30.109	12.17	11.826
H	29.838	9.294	13.24
H	28.87	11.56	14.234
H	29.493	12.872	11.515
P	1.65	-5.342	-4.887
O	0.734	-6.465	-5.197
O	0.922	-4.599	-3.749
O	1.803	-4.36	-6.038
O	2.965	-5.761	-4.328
H	-0.078	-4.75	-3.791
H	2.155	-4.923	-6.782
H	3.54	-6.18	-5.083
P	51.49	30.73	4.932
O	50.9	29.662	4.11
O	51.42	32.024	4.137
O	53.053	30.523	4.917
O	51.343	30.795	6.447
H	50.498	32.243	4.176
H	53.229	29.659	5.32
H	51.824	31.565	6.79
P	63.306	29.407	13.588
O	62.014	28.934	13.24
O	63.356	29.702	15.104
O	63.711	30.699	12.804
O	64.236	28.223	13.364
H	64.234	29.54	15.495
H	63.66	30.501	11.861
H	65.037	28.37	13.873
P	14.388	-21.133	34.373
O	13.968	-21.901	35.5
O	15.882	-21.33	34.057
O	14.279	-19.629	34.655
O	13.441	-21.263	33.171
H	16.054	-20.816	33.253
H	14.12	-19.435	35.574
H	13.951	-20.741	32.513
P	43.821	36.552	34.905
O	42.836	37.546	34.609
O	43.222	35.206	34.349
O	44.058	36.452	36.455
O	45.201	36.937	34.27
H	42.869	35.329	33.492
H	44.763	35.842	36.533
H	45.445	37.881	34.295
O	-49.719	109.567	-40.343
H	-49.052	109.186	-39.769
H	-50.308	110.012	-39.696
O	98.931	68.838	13.301
H	98.012	68.991	13.453
H	98.951	67.88	13.305
O	-34.967	-29.803	-0.438
H	-34.351	-30.455	-0.098
H	-34.333	-29.169	-0.751
O	-68.484	41.011	86.908
H	-67.713	40.735	87.407
H	-68.214	41.952	86.744
O	-7.212	13.216	-13.164
H	-7.61	12.529	-12.632
H	-7.588	13.221	-14.064
O	9.9	-93.281	51.69
H	9.375	-92.804	51.082
H	9.922	-94.173	51.298
O	22.473	57.819	-14.974
H	23.141	57.493	-15.598
H	22.336	58.743	-15.182
O	106.653	-69.299	-17.848
H	106.174	-70.075	-18.305
H	106.111	-69.05	-17.04
O	-54.04	-40.833	20.003
H	-53.423	-40.303	20.543
H	-54.91	-40.879	20.548
O	-8.141	45.682	6.838
H	-8.979	46.023	6.625
H	-7.586	46.403	7.266
O	52.803	33.778	111.834
H	53.06	33.19	111.184
H	53.311	33.437	112.549
O	12.698	-0.498	37.782
H	12.474	-1.02	38.512
H	13.704	-0.315	37.98
O	-44.16	91.611	4.657
H	-44.276	90.867	5.209
H	-43.815	91.18	3.874
O	35.833	-65.917	38.047
H	36.467	-65.278	37.747
H	36.402	-66.567	38.503
O	-41.261	51.374	-18.548
H	-42.151	51.125	-18.808
H	-41.396	52.379	-18.391
O	-62.652	40.573	40.194
H	-62.87	41.268	39.671
H	-61.683	40.575	40.057
O	67.2	35.549	-31.743
H	67.336	36.541	-31.807
H	68.037	35.043	-32.253
O	71.257	15.212	77.83
H	70.355	14.97	77.599
H	71.691	15.304	76.98
O	9.6	-27.203	-28.163
H	9.026	-26.703	-28.763
H	9.722	-26.756	-27.383
O	-7.153	-0.915	51.633
H	-7.341	0.051	51.698
H	-6.246	-0.933	51.189
O	-6.105	9.752	-3.363
H	-7.002	9.506	-3.217
H	-5.815	9.966	-2.451
O	63.936	-51.033	5.565
H	63.843	-50.098	5.225
H	63.541	-51.553	4.831
O	7.506	-47.456	38.504
H	7.3	-47.717	37.653
H	8.27	-48.045	38.828
O	-8.032	-0.667	28.159
H	-8.317	-1.228	27.343
H	-7.56	0.19	27.932
O	-81.388	11.354	-3.316
H	-81.005	12.211	-2.917
H	-81.156	10.607	-2.736
O	123.073	-42.656	55.58
H	123.417	-42.576	56.461
H	123.902	-42.661	55.054
O	-29.725	-44.619	21.82
H	-28.888	-44.206	21.415
H	-29.291	-45.236	22.46
O	85.444	4.198	9.653
H	84.854	4.642	9.082
H	85.057	3.275	9.705
O	3.753	76.999	2.371
H	3.77	77.276	1.46
H	4.644	76.574	2.477
O	20.742	29.875	-28.365
H	19.832	30.259	-28.343
H	21.159	30.304	-29.168
O	0.224	30.839	27.988
H	0.948	30.402	27.516
H	-0.413	30.148	28.177
O	-37.03	69.723	-10.605
H	-37.647	69.219	-11.153
H	-36.258	69.613	-11.141
O	-108.781	-32.729	65.19
H	-109.712	-32.44	64.907
H	-108.251	-32.768	64.425
O	6.838	27.605	-1.869
H	7.068	27.501	-0.929
H	6.205	26.929	-2.033
O	-38.339	-0.804	35.606
H	-38.333	-1.671	35.198
H	-37.872	-0.307	34.957
O	-8.474	47.141	81.476
H	-8.303	47.099	80.485
H	-7.621	47.285	81.835
O	52.925	16.089	-53.392
H	53.453	15.343	-53.705
H	52.595	15.852	-52.49
O	25.195	-25.176	21.486
H	25.656	-25.675	22.207
H	25.881	-24.582	21.22
O	-12.729	68.287	43.121
H	-12.913	68.749	42.226
H	-11.946	67.78	42.981
O	59.292	20.808	121.279
H	59.461	20.558	122.227
H	60.139	21.132	120.908
O	-0.564	69.682	47.106
H	0.333	70.051	46.816
H	-0.685	68.928	46.565
O	7.807	-66.243	49.788
H	6.918	-66.014	50.197
H	7.948	-65.43	49.227
O	15.596	117.728	95.762
H	15.99	117.214	94.963
H	14.806	117.247	96.044
O	41.448	-12.283	58.796
H	41.832	-12.439	59.702
H	40.736	-12.97	58.618
O	8.122	28.162	85.885
H	7.57	27.393	86.108
H	7.504	28.895	85.717
O	10.723	147.084	42.995
H	10.912	147.998	43.243
H	9.802	146.898	42.664
O	19.795	34.066	63.549
H	18.842	34.094	63.353
H	20.079	34.889	63.04
O	15.969	-35.571	79.23
H	15.664	-35.76	80.136
H	16.732	-34.911	79.3
O	-11.258	-8.554	-2.362
H	-10.315	-8.625	-2.315
H	-11.583	-9.038	-1.558
O	31.963	-21.592	-0.494
H	31.791	-20.651	-0.551
H	31.141	-22.012	-0.276
O	53.746	47.358	90.06
H	53.794	47.33	89.165
H	53.399	48.206	90.253
O	-12.343	103.53	44.238
H	-11.989	102.755	43.867
H	-12.763	103.21	45.071
O	32.762	60.873	-19.298
H	32.157	60.171	-19.544
H	32.272	61.754	-19.317
O	86.762	43.993	42.886
H	86.078	44.097	43.591
H	86.468	44.561	42.098
O	-9.221	63.628	-12
H	-10.199	63.502	-11.927
H	-9.062	64.547	-12.14
O	-69.98	-17.054	32.691
H	-69.167	-16.519	32.808
H	-70.235	-17.418	33.604
O	1.264	51.878	-54.688
H	2.208	52.014	-54.519
H	0.896	51.328	-53.975
O	-2.22	-32.736	1.718
H	-2.388	-32.417	0.789
H	-2.022	-33.699	1.593
O	-35.668	69.103	44.671
H	-36.218	69.234	43.848
H	-34.977	68.587	44.266
O	92.639	-24.575	-18.576
H	91.784	-24.127	-18.785
H	92.986	-23.944	-17.926
O	-2.337	60.531	15.313
H	-1.931	60.348	14.403
H	-1.482	60.664	15.786
O	68.681	-36.515	100.245
H	69.027	-36.175	101.106
H	67.771	-36.272	100.062
O	-5.039	2.834	37.822
H	-4.12	3.038	37.58
H	-5.253	2.989	38.765
O	41.382	-55.153	-27.535
H	42.197	-55.664	-27.582
H	41.05	-55.189	-26.605
O	17.089	73.148	-81.304
H	17.792	73.06	-82.062
H	16.464	72.36	-81.448
O	32.136	-7.757	12.636
H	32.902	-7.757	11.95
H	32.064	-6.77	12.715
O	10.429	-33.581	-10.222
H	10.278	-32.749	-10.603
H	9.517	-33.983	-10.165
O	-0.622	-17.117	-5.482
H	-0.665	-17.252	-6.461
H	-0.712	-16.113	-5.383
O	62.22	22.111	103.54
H	62.661	21.836	104.372
H	61.698	21.354	103.247
O	-16.728	72.789	10.527
H	-15.767	73.199	10.589
H	-17.311	73.488	10.809
O	-69.617	60.309	9.325
H	-70.545	60.227	9.659
H	-69.234	59.437	9.371
O	-46.167	-58.469	50.455
H	-45.611	-57.686	50.693
H	-46.531	-58.101	49.642
O	-25.345	-13.171	62.574
H	-25.649	-13.362	61.691
H	-25.53	-13.969	63.14
O	6.043	1.458	106.757
H	5.13	1.334	106.895
H	6.417	1.009	107.54
O	15.261	9.263	68.69
H	15.832	8.501	68.823
H	14.723	9.084	67.89
O	143.929	-29.417	-80.006
H	143.629	-30.291	-79.632
H	143.119	-28.827	-80.035
O	36.81	-4.791	-44.838
H	37.171	-4.138	-45.403
H	37.573	-4.839	-44.171
O	-69.276	-49.165	44.419
H	-68.634	-48.69	44.996
H	-69.041	-48.766	43.537
O	22.844	-8.551	-4.973
H	22.728	-8.36	-4.044
H	21.985	-8.503	-5.343
O	-29.698	113.846	124.051
H	-29.919	114.341	124.89
H	-30.075	113.017	123.992

## Sheet: mPBI
ATOM	X	Y	Z
C	6.19	25.666	20.911
N	6.397	25.708	19.539
N	4.934	26.004	21.161
C	5.201	26.01	19.018
C	4.251	26.252	19.991
C	4.856	26.144	17.682
C	2.958	26.609	19.657
C	3.502	26.278	17.317
C	2.565	26.599	18.325
C	3.162	26.352	15.933
C	1.952	25.705	15.492
C	3.933	27.014	14.961
C	1.464	25.787	14.108
C	3.519	27.064	13.587
C	2.319	26.461	13.198
N	4.064	27.642	12.498
N	2.252	26.619	11.895
C	3.27	27.369	11.418
C	3.48	27.722	10.096
C	2.682	27.166	9.116
C	4.405	28.693	9.688
C	2.889	27.428	7.74
C	4.629	29.013	8.335
C	3.861	28.321	7.352
C	5.605	29.983	7.925
H	4.433	26.045	21.986
H	5.553	26.037	16.989
H	2.207	26.922	20.359
H	1.581	26.757	18.094
H	1.462	25.127	16.159
H	4.83	27.514	15.213
H	0.608	25.294	13.878
H	4.863	28.197	12.407
H	1.834	26.568	9.405
H	5.061	29.111	10.442
H	2.31	26.997	7.039
H	3.975	28.605	6.406
H	6.403	29.498	7.349
H	6.074	30.384	8.809
H	5.028	30.706	7.348
C	18.329	28.276	16.216
N	17.135	27.626	16.38
N	19.097	28.106	17.354
C	17.137	27.053	17.584
C	18.341	27.312	18.185
C	16.121	26.348	18.243
C	18.662	26.863	19.467
C	16.368	25.867	19.552
C	17.623	26.135	20.122
C	15.245	25.257	20.24
C	15.472	24.155	21.145
C	13.927	25.829	20.128
C	14.394	23.667	21.923
C	12.882	25.241	20.853
C	13.112	24.214	21.805
N	11.572	25.482	20.875
N	11.94	23.88	22.42
C	11.018	24.749	21.898
C	9.622	24.759	22.357
C	9.206	24.262	23.646
C	8.557	25.239	21.467
C	7.872	24.378	24.021
C	7.209	25.253	21.816
C	6.848	24.752	23.074
H	19.998	28.503	17.489
H	15.202	26.317	17.801
H	19.531	27.13	19.864
H	17.891	25.809	21.107
H	16.383	23.816	21.336
H	13.723	26.632	19.519
H	14.628	22.896	22.551
H	11.086	26.095	20.289
H	9.843	23.9	24.334
H	8.835	25.452	20.417
H	7.593	24.02	24.93
H	5.905	24.733	23.35
C	9.506	26.748	6.541
N	10.685	26.616	7.172
N	9.131	28.084	6.606
C	11.065	27.87	7.539
C	10.105	28.79	7.207
C	12.29	28.228	8.09
C	10.262	30.208	7.503
C	12.406	29.605	8.413
C	11.446	30.647	8.086
C	13.65	29.974	8.968
C	14.504	30.816	8.218
C	14.065	29.481	10.198
C	15.802	31.102	8.667
C	15.306	29.854	10.667
C	16.239	30.623	9.939
N	15.913	29.445	11.739
N	17.332	30.677	10.622
C	17.159	29.896	11.755
C	18.078	29.726	12.84
C	19.397	30.333	12.704
C	17.777	29.074	14.021
C	20.349	30.187	13.671
C	18.72	28.936	15.052
C	20.019	29.514	14.878
H	8.26	28.494	6.248
H	13.043	27.549	8.336
H	9.477	30.795	7.321
H	11.743	31.607	8.368
H	14.225	31.234	7.351
H	13.44	28.86	10.776
H	16.514	31.618	8.094
H	15.579	28.819	12.39
H	19.693	30.829	11.842
H	16.859	28.705	14.121
H	21.23	30.623	13.588
H	20.71	29.501	15.615
C	16.43	15.888	6.07
N	15.958	17.101	5.67
N	15.434	14.977	5.932
C	14.709	17.017	5.282
C	14.376	15.67	5.48
C	13.72	17.996	4.941
C	13.066	15.243	5.222
C	12.41	17.628	4.605
C	12.142	16.231	4.725
C	11.428	18.629	4.297
C	10.53	18.303	3.257
C	11.335	19.813	5.006
C	9.395	19.159	3.061
C	10.207	20.539	4.842
C	9.237	20.27	3.887
N	9.796	21.678	5.458
N	8.381	21.331	3.878
C	8.758	22.153	4.84
C	8.249	23.456	5.112
C	6.921	23.849	4.758
C	9.126	24.425	5.652
C	6.492	25.185	4.932
C	8.743	25.77	5.901
C	7.425	26.071	5.497
H	15.388	14.007	6.097
H	14.1	18.945	4.873
H	12.857	14.215	5.389
H	11.183	15.871	4.478
H	10.723	17.448	2.732
H	12.102	20.165	5.585
H	8.674	18.925	2.385
H	10.221	22.022	6.253
H	6.325	23.161	4.401
H	10.01	24.216	6.015
H	5.563	25.505	4.59
H	7.005	26.961	5.662
C	26.816	24.845	11.738
N	26.165	24.254	10.682
N	26.363	24.248	12.883
C	25.354	23.326	11.207
C	25.416	23.369	12.589
C	24.473	22.482	10.554
C	24.605	22.51	13.354
C	23.702	21.578	11.299
C	23.774	21.592	12.687
C	22.705	20.864	10.636
C	21.534	21.6	10.385
C	22.833	19.502	10.246
C	20.414	21.028	9.717
C	21.7	18.925	9.638
C	20.544	19.654	9.395
N	21.48	17.7	9.235
N	19.636	18.902	8.795
C	20.252	17.692	8.717
C	19.595	16.67	7.965
C	20.014	15.348	8.115
C	18.374	16.886	7.264
C	19.419	14.285	7.507
C	17.677	15.748	6.702
C	18.226	14.465	6.728
H	26.663	24.466	13.771
H	24.483	22.498	9.5
H	24.586	22.514	14.409
H	23.159	20.948	13.237
H	21.554	22.637	10.575
H	23.675	18.88	10.342
H	19.519	21.556	9.598
H	22.14	16.939	9.317
H	20.859	15.107	8.704
H	18.027	17.821	7.202
H	19.748	13.362	7.708
H	17.779	13.692	6.231
C	31.049	37.862	18.7
N	30.655	36.589	18.902
N	30.857	38.195	17.395
C	30.305	36.116	17.693
C	30.471	37.073	16.748
C	30.031	34.772	17.417
C	30.294	36.791	15.402
C	29.655	34.424	16.051
C	29.777	35.511	15.06
C	29.253	33.115	15.724
C	28.238	32.45	16.517
C	29.754	32.436	14.6
C	27.792	31.09	16.242
C	29.25	31.14	14.274
C	28.27	30.573	15.054
N	29.561	30.189	13.282
N	28.017	29.306	14.458
C	28.754	29.096	13.401
C	28.75	28.036	12.491
C	29.706	27.878	11.487
C	27.697	27.035	12.573
C	29.627	26.889	10.565
C	27.678	25.951	11.642
C	28.618	25.972	10.597
H	31.037	39.147	17.056
H	30.019	34.009	18.107
H	30.458	37.532	14.68
H	29.612	35.254	14.112
H	27.671	32.88	17.228
H	30.531	32.839	14.021
H	27.15	30.617	16.863
H	30.315	30.285	12.654
H	30.542	28.52	11.423
H	26.931	27.094	13.172
H	30.389	26.769	9.847
H	28.522	25.238	9.853
C	38.924	48.952	14.96
N	39.141	47.876	15.769
N	37.65	49.369	14.972
C	37.927	47.571	16.221
C	37.029	48.476	15.73
C	37.542	46.589	17.153
C	35.666	48.434	16.095
C	36.178	46.408	17.387
C	35.259	47.386	16.925
C	35.754	45.441	18.369
C	36.183	45.473	19.78
C	34.773	44.465	17.933
C	35.615	44.582	20.679
C	34.256	43.618	18.932
C	34.645	43.633	20.266
N	33.288	42.719	18.851
N	33.888	42.729	20.972
C	33.064	42.124	20.034
C	32.259	40.96	20.381
C	32.069	40.643	21.699
C	31.788	40.088	19.394
C	31.594	39.363	22.033
C	31.405	38.765	19.74
C	31.261	38.363	21.084
H	37.236	50.1	14.48
H	38.229	45.967	17.644
H	35.019	49.039	15.564
H	34.23	47.287	17.173
H	36.887	46.127	20.086
H	34.468	44.453	16.968
H	35.957	44.587	21.728
H	32.796	42.495	18.045
H	32.246	41.246	22.452
H	31.785	40.361	18.416
H	31.39	39.062	23.05
H	30.865	37.444	21.46
C	41.943	62.765	16.88
N	42.716	61.85	16.229
N	40.701	62.233	17.027
C	41.994	60.755	16.004
C	40.727	61.006	16.513
C	42.414	59.565	15.345
C	39.771	60.023	16.341
C	41.469	58.544	15.238
C	40.15	58.809	15.749
C	41.69	57.272	14.577
C	42.395	57.211	13.349
C	41.164	56.051	15.114
C	42.536	56.042	12.566
C	41.44	54.888	14.402
C	42.14	54.871	13.179
N	41.023	53.593	14.641
N	42.186	53.559	12.792
C	41.48	52.805	13.664
C	41.324	51.414	13.635
C	42.23	50.637	12.904
C	40.188	50.9	14.258
C	42.04	49.262	12.827
C	39.97	49.511	14.27
C	40.859	48.681	13.546
H	39.895	62.744	17.327
H	43.271	59.496	14.877
H	38.863	60.25	16.632
H	39.418	58.139	15.684
H	42.795	58.07	12.973
H	40.626	56.016	15.979
H	43.023	55.998	11.678
H	40.475	53.302	15.422
H	43.04	50.999	12.416
H	39.439	51.464	14.755
H	42.695	48.635	12.393
H	40.788	47.667	13.609
C	55.16	66.764	13.486
N	54.325	67.3	14.422
N	54.368	66.13	12.519
C	53.07	67.081	13.973
C	53.09	66.332	12.813
C	51.847	67.247	14.583
C	51.97	65.793	12.136
C	50.613	66.767	13.98
C	50.743	66.046	12.739
C	49.318	67.06	14.491
C	48.988	68.391	14.955
C	48.347	66.074	14.614
C	47.792	68.678	15.645
C	47.213	66.352	15.39
C	46.92	67.645	15.871
N	46.187	65.564	15.76
N	45.72	67.605	16.436
C	45.247	66.301	16.389
C	44.084	65.83	17.034
C	43.407	66.511	18.072
C	43.525	64.545	16.614
C	42.314	65.937	18.728
C	42.415	63.99	17.332
C	41.775	64.69	18.358
H	54.768	65.695	11.718
H	51.858	67.673	15.564
H	52.059	65.41	11.247
H	49.912	65.788	12.197
H	49.657	69.176	14.759
H	48.517	65.117	14.347
H	47.493	69.576	15.915
H	46.147	64.651	15.514
H	43.698	67.506	18.367
H	43.885	64.042	15.806
H	41.829	66.406	19.534
H	40.952	64.272	18.786
C	61.528	67.208	0.305
C	61.717	66.685	1.677
N	61.178	67.28	2.755
N	62.35	65.473	1.921
C	61.644	66.508	3.714
C	62.312	65.364	3.282
C	61.464	66.616	5.093
C	62.801	64.342	4.157
C	61.953	65.636	5.989
C	62.607	64.487	5.524
C	61.751	65.887	7.361
C	62.888	66.269	8.178
C	60.448	65.894	7.839
C	62.611	66.621	9.506
C	60.298	66.215	9.195
C	61.329	66.628	10.018
N	59.179	66.302	9.953
N	60.842	66.972	11.198
C	59.53	66.77	11.196
C	58.745	67.048	12.294
C	59.334	67.54	13.519
C	57.34	66.754	12.377
C	58.487	67.866	14.608
C	56.521	67.035	13.473
C	57.089	67.64	14.585
H	62.45	67.621	-0.115
H	60.789	67.899	0.41
H	61.239	66.345	-0.302
H	62.839	64.941	1.229
H	60.955	67.453	5.412
H	63.369	63.58	3.845
H	62.833	63.73	6.111
H	63.825	66.305	7.858
H	59.67	65.586	7.287
H	63.368	66.879	10.168
H	58.314	66.107	9.676
H	60.313	67.652	13.633
H	56.908	66.39	11.595
H	58.863	68.312	15.425
H	56.496	67.891	15.395
C	21.037	24.949	14.721
N	22.339	25.093	14.455
N	20.33	25.77	13.938
C	22.443	26.044	13.51
C	21.175	26.463	13.202
C	23.544	26.508	12.804
C	20.937	27.386	12.233
C	23.331	27.464	11.789
C	21.974	27.83	11.451
C	24.439	27.919	11.041
C	24.719	27.327	9.779
C	25.157	29.101	11.472
C	25.908	27.724	9.103
C	26.262	29.491	10.72
C	26.632	28.838	9.564
N	27.122	30.471	10.902
N	27.752	29.358	9.034
C	28.049	30.402	9.859
C	29.114	31.256	9.618
C	29.994	30.997	8.517
C	29.209	32.54	10.305
C	30.954	31.957	8.125
C	30.233	33.471	9.997
C	31.041	33.144	8.876
C	30.31	34.781	10.657
H	19.33	25.857	13.903
H	24.496	26.186	13.106
H	19.954	27.525	12.021
H	21.837	28.43	10.604
H	24.169	26.537	9.408
H	24.863	29.644	12.278
H	26.173	27.213	8.285
H	27.169	31.06	11.578
H	29.937	30.138	7.88
H	28.559	32.788	11.06
H	31.604	31.843	7.382
H	31.656	33.864	8.501
H	31.09	35.378	10.11
H	30.49	34.755	11.735
H	29.339	35.225	10.533
C	7.63	23.052	14.824
N	8.95	22.78	14.579
N	7.492	23.409	16.122
C	9.543	22.965	15.762
C	8.625	23.322	16.768
C	10.9	22.71	16.08
C	9.108	23.432	18.085
C	11.368	22.891	17.407
C	10.489	23.275	18.41
C	12.753	22.687	17.613
C	13.148	21.758	18.628
C	13.724	23.257	16.729
C	14.512	21.542	18.821
C	15.083	23.011	16.93
C	15.435	22.131	17.955
N	16.249	23.377	16.407
N	16.761	22.11	18.165
C	17.254	22.789	17.108
C	18.621	22.915	16.768
C	19.519	22.001	17.348
C	19.185	23.923	15.992
C	20.905	22.081	17.205
C	20.55	24.077	15.701
C	21.366	23.123	16.375
H	6.672	23.626	16.508
H	11.455	22.309	15.368
H	8.392	23.615	18.764
H	10.794	23.545	19.305
H	12.452	21.399	19.29
H	13.474	23.771	15.894
H	14.874	20.893	19.59
H	16.359	23.838	15.575
H	19.097	21.214	17.939
H	18.559	24.712	15.677
H	21.56	21.4	17.615
H	22.438	23.167	16.251
C	5.433	15.537	2.163
N	5.829	15.537	3.463
N	5.219	16.807	1.694
C	5.981	16.822	3.75
C	5.527	17.651	2.75
C	6.395	17.387	5.003
C	5.286	19.042	2.913
C	6.358	18.837	5.163
C	5.757	19.578	4.099
C	6.729	19.351	6.458
C	7.755	18.668	7.18
C	6.079	20.462	7.068
C	8.134	19.078	8.513
C	6.3	20.694	8.425
C	7.294	20.035	9.184
N	5.689	21.482	9.3
N	7.274	20.451	10.417
C	6.263	21.362	10.516
C	5.813	21.984	11.696
C	4.538	22.581	11.899
C	6.795	22.106	12.714
C	4.259	23.289	13.056
C	6.581	22.884	13.888
C	5.302	23.48	14.005
H	4.898	16.996	0.824
H	6.605	16.791	5.791
H	4.804	19.543	2.193
H	5.666	20.592	4.203
H	8.313	17.976	6.725
H	5.415	21.034	6.53
H	8.962	18.705	8.953
H	4.937	22.038	9.193
H	3.775	22.412	11.201
H	7.672	21.619	12.602
H	3.33	23.653	13.241
H	5.111	24.125	14.86
C	11.652	7.174	9.215
N	11.705	7.891	8.071
N	10.85	6.093	9.059
C	10.76	7.291	7.235
C	10.25	6.188	7.895
C	10.287	7.737	6.009
C	9.207	5.44	7.295
C	9.194	7.076	5.367
C	8.726	5.854	6.017
C	8.596	7.607	4.237
C	7.999	6.872	3.166
C	8.467	9.014	4.107
C	7.36	7.446	2.063
C	7.765	9.633	3.059
C	7.183	8.839	2.064
N	7.391	10.912	2.726
N	6.472	9.612	1.191
C	6.574	10.901	1.643
C	5.95	12.045	1.155
C	5.381	12.059	-0.154
C	5.959	13.258	1.878
C	4.746	13.195	-0.695
C	5.379	14.391	1.344
C	4.776	14.378	0.06
H	10.767	5.397	9.764
H	10.703	8.435	5.489
H	8.862	4.66	7.869
H	7.911	5.409	5.577
H	8.04	5.782	3.225
H	8.827	9.618	4.822
H	7.065	6.982	1.265
H	7.618	11.68	3.189
H	5.476	11.221	-0.797
H	6.355	13.33	2.835
H	4.148	13.128	-1.555
H	4.341	15.268	-0.295
C	24.742	13.598	9.239
N	23.547	13.926	9.783
N	24.55	12.474	8.493
C	22.708	12.919	9.546
C	23.288	12.04	8.65
C	21.494	12.581	10.106
C	22.589	10.885	8.147
C	20.806	11.417	9.67
C	21.306	10.689	8.602
C	19.637	11.075	10.448
C	19.677	11.045	11.88
C	18.456	10.626	9.826
C	18.605	10.545	12.661
C	17.404	10.117	10.596
C	17.509	10.102	12.004
N	16.197	9.587	10.286
N	16.367	9.6	12.424
C	15.583	9.232	11.394
C	14.358	8.53	11.448
C	13.96	7.999	12.72
C	13.551	8.28	10.299
C	12.933	7.072	12.741
C	12.46	7.402	10.396
C	12.115	6.799	11.618
H	25.22	12.163	7.877
H	21.155	13.227	10.811
H	22.942	10.344	7.345
H	20.779	9.917	8.238
H	20.515	11.411	12.421
H	18.4	10.629	8.812
H	18.708	10.458	13.652
H	16.002	9.482	9.356
H	14.523	8.188	13.535
H	13.745	8.76	9.391
H	12.771	6.577	13.637
H	11.24	6.249	11.833
C	38.756	9.834	6.896
N	37.461	9.709	7.219
N	38.971	11.141	6.599
C	36.87	10.892	7.051
C	37.81	11.852	6.689
C	35.553	11.27	7.288
C	37.432	13.164	6.54
C	35.075	12.556	7.012
C	36.067	13.557	6.701
C	33.668	12.711	7.044
C	32.84	11.77	6.313
C	33.098	13.823	7.758
C	31.438	11.939	6.339
C	31.655	13.916	7.741
C	30.87	12.952	7.109
N	30.835	14.759	8.357
N	29.599	13.21	7.336
C	29.557	14.308	8.142
C	28.353	14.733	8.701
C	28.309	16.001	9.357
C	27.169	13.954	8.725
C	27.126	16.495	9.852
C	25.916	14.404	9.204
C	25.975	15.693	9.848
H	39.795	11.484	6.288
H	34.888	10.534	7.593
H	38.185	13.865	6.31
H	35.701	14.5	6.525
H	33.177	10.961	5.801
H	33.63	14.481	8.3
H	30.777	11.363	5.815
H	31.004	15.545	8.898
H	29.193	16.56	9.412
H	27.123	13.048	8.319
H	27.126	17.367	10.363
H	25.082	16.044	10.288
C	34.931	-3.81	9.092
N	36.045	-3.463	8.419
N	34.291	-2.755	9.585
C	35.951	-2.143	8.33
C	34.796	-1.722	8.955
C	36.845	-1.175	7.748
C	34.405	-0.358	8.816
C	36.489	0.192	7.639
C	35.211	0.592	8.156
C	37.396	1.122	7.067
C	38.178	0.824	5.91
C	37.442	2.44	7.631
C	39.131	1.739	5.488
C	38.346	3.387	7.117
C	39.192	3.055	6.002
N	38.619	4.677	7.416
N	39.941	4.113	5.701
C	39.603	5.094	6.574
C	40.003	6.384	6.426
C	41.341	6.659	6.028
C	39.187	7.485	6.607
C	41.863	8.006	5.942
C	39.661	8.787	6.658
C	41.032	9.032	6.374
H	33.545	-2.77	10.238
H	37.737	-1.561	7.452
H	33.559	-0.003	9.185
H	34.856	1.542	8.063
H	38.068	-0.084	5.366
H	36.974	2.672	8.452
H	39.747	1.364	4.781
H	38.238	5.172	8.137
H	42.014	5.949	5.756
H	38.229	7.361	6.853
H	42.778	8.239	5.599
H	41.409	10.01	6.428
C	43.073	-15.005	6.51
N	42.373	-14.753	7.592
N	42.482	-14.562	5.391
C	41.257	-14.035	7.138
C	41.42	-13.908	5.762
C	40.16	-13.539	7.808
C	40.473	-13.223	4.946
C	39.181	-12.847	7.065
C	39.367	-12.663	5.606
C	38.14	-12.2	7.688
C	37.249	-12.869	8.566
C	37.927	-10.83	7.499
C	36.159	-12.203	9.158
C	36.941	-10.191	8.179
C	36.008	-10.803	8.976
N	36.637	-8.919	8.267
N	35.17	-9.92	9.48
C	35.544	-8.738	9.05
C	34.783	-7.58	9.291
C	33.422	-7.675	9.648
C	35.281	-6.273	9.055
C	32.654	-6.616	10.006
C	34.481	-5.097	9.283
C	33.189	-5.339	9.773
H	42.808	-14.573	4.462
H	40.092	-13.677	8.863
H	40.563	-13.216	3.934
H	38.748	-12.093	5.062
H	37.357	-13.814	8.814
H	38.546	-10.268	6.869
H	35.509	-12.692	9.749
H	37.169	-8.314	7.734
H	33.033	-8.59	9.562
H	36.271	-6.22	8.756
H	31.712	-6.803	10.296
H	32.518	-4.541	9.91
C	48.4	-16.975	-5.324
N	47.811	-16.65	-4.156
N	49.335	-17.912	-5.034
C	48.403	-17.283	-3.155
C	49.313	-18.126	-3.746
C	48.268	-17.23	-1.748
C	50.112	-19.03	-3
C	49.019	-18.208	-1.028
C	49.879	-19.135	-1.603
C	48.925	-18.178	0.406
C	50.068	-18.129	1.28
C	47.725	-17.804	1.027
C	49.966	-17.963	2.714
C	47.634	-17.548	2.432
C	48.708	-17.731	3.258
N	46.68	-17.089	3.238
N	48.382	-17.486	4.528
C	47.073	-17.117	4.543
C	46.297	-16.752	5.672
C	46.725	-17.127	6.935
C	45.086	-16.118	5.478
C	45.94	-16.775	8.058
C	44.285	-15.759	6.577
C	44.722	-16.131	7.882
H	50.074	-18.293	-5.571
H	47.677	-16.51	-1.344
H	50.801	-19.641	-3.444
H	50.288	-19.835	-1.058
H	50.991	-18.055	0.87
H	46.916	-17.674	0.448
H	50.855	-17.886	3.244
H	45.833	-16.721	2.957
H	47.678	-17.587	7.152
H	44.723	-15.844	4.608
H	46.294	-16.958	8.948
H	44.221	-15.934	8.839
C	35.765	-11.341	-2.609
C	36.816	-11.244	-3.67
N	37.788	-12.193	-3.927
N	37.022	-10.174	-4.427
C	38.558	-11.769	-4.954
C	38.015	-10.464	-5.305
C	39.739	-12.261	-5.542
C	38.597	-9.687	-6.338
C	40.306	-11.533	-6.621
C	39.742	-10.269	-6.984
C	41.372	-12.099	-7.394
C	41.341	-12.311	-8.789
C	42.464	-12.643	-6.68
C	42.386	-12.924	-9.554
C	43.442	-13.338	-7.35
C	43.409	-13.427	-8.755
N	44.512	-13.997	-6.91
N	44.466	-14.136	-9.124
C	45.159	-14.446	-8.003
C	46.382	-15.142	-7.999
C	47.067	-15.562	-9.174
C	46.823	-15.625	-6.773
C	48.217	-16.332	-9.052
C	47.937	-16.53	-6.617
C	48.664	-16.813	-7.783
H	35.803	-10.632	-1.805
H	35.951	-12.29	-2.05
H	34.744	-11.316	-3.047
H	36.503	-9.363	-4.361
H	40.016	-13.153	-5.224
H	38.187	-8.738	-6.612
H	40.087	-9.718	-7.771
H	40.572	-11.97	-9.311
H	42.535	-12.471	-5.699
H	42.317	-13.076	-10.541
H	44.767	-14.065	-5.913
H	46.718	-15.235	-10.065
H	46.45	-15.28	-5.918
H	48.694	-16.722	-9.915
H	49.435	-17.507	-7.79
C	36.676	7.756	0.106
N	35.358	7.945	0.406
N	36.928	6.454	-0.046
C	34.76	6.767	0.429
C	35.758	5.82	0.242
C	33.506	6.337	0.837
C	35.541	4.48	0.432
C	33.265	4.971	1.069
C	34.239	4.006	0.759
C	32.067	4.623	1.639
C	31.234	3.661	0.972
C	31.666	5.069	2.931
C	29.993	3.261	1.49
C	30.477	4.551	3.49
C	29.653	3.687	2.804
N	29.846	4.933	4.621
N	28.534	3.523	3.488
C	28.691	4.214	4.656
C	27.794	4.089	5.744
C	28.038	4.898	6.88
C	26.753	3.157	5.812
C	27.136	4.892	7.983
C	25.907	3.06	6.925
C	26.012	4.034	7.93
C	24.75	2.148	7.018
H	37.805	6.014	-0.156
H	32.804	6.992	0.913
H	36.32	3.819	0.351
H	34.07	2.992	0.951
H	31.567	3.198	0.118
H	32.185	5.697	3.506
H	29.28	2.651	0.885
H	30.154	5.523	5.314
H	28.897	5.406	6.913
H	26.628	2.424	5.066
H	27.253	5.481	8.815
H	25.294	4.05	8.71
H	23.804	2.763	6.993
H	24.859	1.553	7.889
H	24.699	1.45	6.216
C	40.654	21.224	6.073
N	39.599	20.452	5.716
N	41.768	20.638	5.546
C	40.022	19.426	4.97
C	41.387	19.537	4.908
C	39.324	18.424	4.324
C	42.132	18.558	4.263
C	40.012	17.31	3.75
C	41.418	17.412	3.715
C	39.339	16.181	3.182
C	38.068	15.853	3.706
C	39.831	15.396	2.109
C	37.383	14.671	3.249
C	39.186	14.218	1.781
C	37.947	13.804	2.278
N	39.519	13.159	0.977
N	37.566	12.625	1.845
C	38.505	12.296	0.96
C	38.585	11.078	0.3
C	39.757	10.664	-0.415
C	37.576	10.05	0.495
C	39.835	9.384	-0.93
C	37.701	8.739	-0.048
C	38.866	8.403	-0.767
H	42.68	20.996	5.542
H	38.345	18.523	4.245
H	43.148	18.514	4.31
H	41.934	16.612	3.38
H	37.677	16.379	4.469
H	40.728	15.558	1.588
H	36.511	14.442	3.709
H	40.331	13.131	0.45
H	40.56	11.275	-0.521
H	36.748	10.258	1.085
H	40.664	9.102	-1.429
H	39.013	7.452	-1.173
C	32.086	28.833	15.267
N	33.083	28.888	14.361
N	31.325	27.759	15.073
C	32.926	27.789	13.597
C	31.786	27.061	13.983
C	33.723	27.349	12.542
C	31.433	25.841	13.377
C	33.321	26.217	11.808
C	32.209	25.397	12.303
C	34.147	25.698	10.801
C	33.565	25.163	9.624
C	35.538	25.756	10.917
C	34.403	24.668	8.606
C	36.366	25.162	9.975
C	35.786	24.625	8.834
N	37.711	24.901	9.904
N	36.813	24.05	8.136
C	37.985	24.254	8.756
C	39.213	23.87	8.281
C	40.288	24.835	8.275
C	39.352	22.678	7.548
C	41.442	24.615	7.505
C	40.516	22.43	6.772
C	41.528	23.398	6.815
H	30.605	27.472	15.633
H	34.557	27.906	12.193
H	30.611	25.351	13.664
H	31.909	24.632	11.77
H	32.598	25.066	9.437
H	35.949	26.282	11.712
H	34.118	24.313	7.591
H	38.4	25.186	10.532
H	40.359	25.72	8.838
H	38.539	21.998	7.546
H	42.109	25.35	7.465
H	42.435	23.235	6.381
C	35.026	42.915	14.185
N	34.063	42.119	14.663
N	36.244	42.315	14.176
C	34.745	40.997	14.938
C	36.095	41.052	14.655
C	34.128	39.874	15.579
C	36.929	39.952	14.965
C	34.932	38.727	15.849
C	36.285	38.79	15.494
C	34.488	37.531	16.532
C	34.352	37.628	17.904
C	34.338	36.266	15.873
C	33.91	36.536	18.629
C	33.842	35.165	16.611
C	33.624	35.327	17.955
N	33.46	33.92	16.194
N	33.212	34.138	18.332
C	32.974	33.3	17.261
C	32.423	32	17.357
C	31.547	31.642	18.43
C	32.642	31.009	16.369
C	30.935	30.375	18.515
C	31.963	29.738	16.339
C	31.098	29.456	17.452
H	37.087	42.58	13.816
H	33.048	39.917	15.762
H	37.955	40.082	14.923
H	36.879	38.011	15.625
H	34.585	38.454	18.421
H	34.467	36.119	14.908
H	33.713	36.629	19.617
H	33.483	33.525	15.323
H	31.346	32.319	19.204
H	33.257	31.241	15.638
H	30.407	30.101	19.404
H	30.56	28.595	17.544
C	41.074	55.717	9.318
N	40.316	55.053	10.275
N	41.469	54.876	8.333
C	40.275	53.803	9.826
C	40.949	53.735	8.605
C	39.808	52.676	10.454
C	41.071	52.54	7.947
C	39.899	51.397	9.808
C	40.507	51.35	8.459
C	39.398	50.211	10.37
C	40.116	48.96	10.197
C	38.111	50.136	10.961
C	39.738	47.731	10.733
C	37.633	48.889	11.405
C	38.493	47.762	11.378
N	36.444	48.508	11.877
N	37.831	46.766	11.956
C	36.592	47.189	12.292
C	35.525	46.461	12.853
C	34.339	47.024	13.372
C	35.713	45.064	13.068
C	33.397	46.24	14.08
C	34.813	44.254	13.81
C	33.621	44.905	14.289
H	42.097	55.088	7.62
H	39.395	52.795	11.367
H	41.443	52.545	6.972
H	40.57	50.477	7.977
H	40.961	48.826	9.708
H	37.557	51.056	11.106
H	40.258	46.861	10.483
H	35.705	49.136	12.075
H	34.163	47.991	13.273
H	36.446	44.582	12.621
H	32.543	46.633	14.434
H	32.884	44.301	14.754
C	37.392	68.944	16.235
N	36.824	67.842	15.674
N	38.744	68.765	16.326
C	37.789	66.932	15.415
C	38.976	67.551	15.875
C	37.95	65.695	14.808
C	40.278	66.961	15.791
C	39.186	65.01	14.669
C	40.306	65.643	15.199
C	39.292	63.713	14.132
C	38.345	62.715	14.409
C	40.395	63.345	13.246
C	38.345	61.468	13.705
C	40.394	62.073	12.625
C	39.391	61.106	12.84
N	41.169	61.539	11.674
N	39.539	60.053	12.022
C	40.685	60.306	11.379
C	41.259	59.253	10.552
C	42.315	59.652	9.669
C	40.901	57.926	10.452
C	42.999	58.722	8.877
C	41.473	57.024	9.563
C	42.604	57.426	8.835
H	39.438	69.466	16.65
H	37.072	65.249	14.544
H	41.081	67.385	16.239
H	41.197	65.177	15.123
H	37.588	62.845	15.06
H	41.121	63.956	12.981
H	37.645	60.751	13.92
H	41.991	61.887	11.326
H	42.695	60.654	9.68
H	40.112	57.629	10.956
H	43.796	59.064	8.305
H	43.156	56.77	8.261
C	39.571	80.343	25.816
N	39.752	79.046	25.495
N	39.008	81.009	24.794
C	39.371	78.864	24.168
C	38.829	80.117	23.771
C	39.457	77.773	23.311
C	38.267	80.198	22.54
C	38.947	77.889	22.003
C	38.252	79.094	21.708
C	38.999	76.721	21.175
C	40.181	75.934	21.063
C	37.827	76.269	20.494
C	40.213	74.762	20.216
C	37.842	75.041	19.775
C	39.036	74.346	19.613
N	36.905	74.387	19.034
N	38.737	73.237	18.837
C	37.435	73.249	18.517
C	36.764	72.336	17.754
C	35.416	72.492	17.334
C	37.399	71.127	17.332
C	34.773	71.504	16.566
C	36.731	70.108	16.608
C	35.409	70.297	16.265
H	38.783	81.975	24.739
H	39.862	76.916	23.71
H	37.881	81.08	22.252
H	37.762	79.193	20.822
H	41.048	76.289	21.512
H	36.981	76.832	20.695
H	41.116	74.328	20.071
H	36.038	74.727	18.916
H	34.895	73.346	17.576
H	38.397	70.961	17.671
H	33.791	71.708	16.247
H	34.968	69.613	15.664
C	47.54	75.475	37.907
N	47.457	75.424	36.536
N	46.708	76.484	38.339
C	46.451	76.269	36.174
C	46.105	77.014	37.289
C	45.883	76.601	34.941
C	45.167	78.018	37.211
C	44.876	77.565	34.737
C	44.509	78.303	35.943
C	44.174	77.816	33.541
C	43.941	76.715	32.615
C	43.548	79.104	33.129
C	43.271	76.855	31.357
C	42.882	79.235	31.894
C	42.703	78.119	31.107
N	42.345	80.315	31.263
N	41.992	78.511	30.025
C	41.771	79.879	30.15
C	41.125	80.733	29.211
C	40.72	82.055	29.565
C	40.768	80.22	27.936
C	39.929	82.783	28.745
C	39.985	80.932	27.023
C	39.551	82.22	27.486
H	46.434	76.745	39.209
H	46.284	76.139	34.086
H	44.929	78.471	38.061
H	43.738	79.009	35.859
H	44.287	75.775	32.793
H	43.775	79.938	33.672
H	43.098	76.093	30.726
H	42.18	81.201	31.627
H	40.982	82.385	30.51
H	41.162	79.305	27.666
H	39.643	83.718	29.007
H	38.977	82.733	26.815
C	43.154	73.835	50.988
N	43.914	72.954	50.291
N	43.416	75.066	50.471
C	44.593	73.633	49.375
C	44.42	74.97	49.565
C	45.475	73.173	48.393
C	45.101	75.945	48.841
C	46.111	74.145	47.535
C	45.934	75.521	47.786
C	46.947	73.729	46.469
C	47.723	72.581	46.595
C	46.964	74.395	45.234
C	48.558	72.096	45.545
C	47.782	73.916	44.207
C	48.549	72.778	44.349
N	47.901	74.367	42.954
N	49.074	72.514	43.145
C	48.67	73.491	42.287
C	48.853	73.533	40.876
C	49.711	72.633	40.221
C	48.167	74.57	40.077
C	50.058	72.758	38.858
C	48.365	74.636	38.716
C	49.337	73.731	38.153
H	43.106	75.913	50.816
H	45.564	72.227	48.248
H	44.982	76.927	49.006
H	46.426	76.289	47.296
H	47.664	72.011	47.484
H	46.313	75.198	45.038
H	49.325	71.364	45.719
H	47.311	75.131	42.657
H	50.072	71.88	40.8
H	47.548	75.231	40.509
H	50.747	72.155	38.388
H	49.524	73.931	37.209
C	40.24	85.93	58.978
C	39.994	84.455	58.873
N	40.354	83.719	57.782
N	39.398	83.712	59.839
C	39.984	82.474	58.103
C	39.396	82.489	59.373
C	40.044	81.265	57.386
C	38.877	81.388	60.012
C	39.51	80.095	57.971
C	38.902	80.213	59.275
C	39.44	78.83	57.322
C	38.197	78.2	57.185
C	40.552	78.176	56.664
C	37.989	76.946	56.523
C	40.373	76.956	55.982
C	39.157	76.357	55.956
N	41.231	76.223	55.262
N	39.175	75.338	55.158
C	40.463	75.141	54.838
C	40.92	74.163	53.994
C	40.374	72.836	54.028
C	41.917	74.51	52.968
C	40.737	71.871	53.105
C	42.272	73.48	52.033
C	41.68	72.224	52.144
H	39.303	86.558	59.028
H	40.74	86.254	58.122
H	40.877	86.173	59.808
H	39.09	84.004	60.688
H	40.549	81.219	56.444
H	38.49	81.428	60.969
H	38.407	79.389	59.702
H	37.323	78.666	57.527
H	41.447	78.645	56.631
H	37.051	76.558	56.465
H	42.188	76.408	55.052
H	39.664	72.557	54.738
H	42.217	75.494	52.821
H	40.357	70.925	53.051
H	42.008	71.504	51.438
C	1.813	68.523	3.222
N	1.636	69.702	2.518
N	1.998	68.764	4.487
C	1.932	70.666	3.397
C	2.14	70.09	4.608
C	2.002	72.058	3.265
C	2.533	70.814	5.711
C	2.333	72.846	4.314
C	2.565	72.214	5.587
C	2.497	74.214	4.183
C	2	75.164	5.12
C	3.155	74.798	3.075
C	2.18	76.557	4.983
C	3.303	76.19	2.985
C	2.86	77.086	3.904
N	3.888	76.964	2.035
N	3.142	78.332	3.619
C	3.73	78.243	2.381
C	4.056	79.362	1.597
C	4.416	79.292	0.239
C	4.116	80.608	2.185
C	4.797	80.448	-0.561
C	4.348	81.777	1.368
C	4.835	81.64	0.046
C	4.222	83.146	1.931
H	2.202	68.043	5.162
H	1.819	72.463	2.319
H	2.789	70.378	6.593
H	2.834	72.767	6.409
H	1.568	74.795	5.95
H	3.482	74.205	2.3
H	1.957	77.203	5.712
H	4.404	76.69	1.326
H	4.484	78.405	-0.292
H	3.904	80.726	3.152
H	5.068	80.384	-1.546
H	5.005	82.487	-0.485
H	5.166	83.657	1.772
H	3.75	83.211	2.949
H	3.566	83.655	1.343
C	9.03	61.505	10.752
N	8.888	62.149	9.542
N	8.134	60.522	10.885
C	7.927	61.389	8.842
C	7.528	60.325	9.652
C	7.306	61.716	7.605
C	6.491	59.458	9.275
C	6.283	60.857	7.15
C	5.883	59.793	8.03
C	5.49	61.187	6.036
C	5.083	60.17	5.086
C	5.029	62.517	5.913
C	4.241	60.538	4.01
C	4.292	62.848	4.763
C	3.903	61.909	3.844
N	3.822	64.045	4.339
N	3.254	62.544	2.853
C	3.19	63.86	3.202
C	2.507	64.929	2.544
C	1.909	64.792	1.265
C	2.497	66.231	3.146
C	1.303	65.897	0.631
C	1.831	67.324	2.537
C	1.277	67.124	1.283
H	7.944	60.099	11.687
H	7.628	62.581	7.089
H	6.212	58.714	9.83
H	5.107	59.241	7.728
H	5.374	59.214	5.037
H	5.197	63.285	6.665
H	3.95	59.872	3.33
H	3.895	64.943	4.708
H	1.973	63.954	0.699
H	2.927	66.437	4.027
H	0.835	65.807	-0.31
H	0.819	67.873	0.761
C	21.733	68.797	12.762
N	20.92	67.757	12.78
N	20.933	69.866	12.459
C	19.682	68.116	12.318
C	19.657	69.516	12.206
C	18.548	67.376	11.922
C	18.537	70.193	11.669
C	17.454	68.018	11.327
C	17.43	69.462	11.189
C	16.264	67.343	11.1
C	15.815	67.323	9.742
C	15.601	66.629	12.154
C	14.722	66.472	9.486
C	14.607	65.743	11.829
C	14.145	65.701	10.529
N	13.935	64.87	12.529
N	13.105	64.853	10.483
C	12.967	64.292	11.743
C	12.038	63.341	12.136
C	11.993	62.839	13.447
C	11.028	62.865	11.238
C	10.995	61.984	13.859
C	10.026	61.965	11.631
C	10.004	61.556	12.962
H	21.288	70.769	12.252
H	18.483	66.417	12.248
H	18.595	71.187	11.494
H	16.664	69.935	10.795
H	16.214	67.902	9.046
H	15.837	66.721	13.134
H	14.293	66.416	8.659
H	14.109	64.73	13.45
H	12.622	63.087	14.135
H	11.208	63.186	10.242
H	11.026	61.608	14.802
H	9.275	60.93	13.245
C	25.599	56.232	15.122
N	25.641	57.296	14.312
N	25.941	56.573	16.365
C	26.044	58.345	15.083
C	26.139	57.901	16.38
C	26.095	59.713	14.759
C	26.331	58.811	17.44
C	26.429	60.671	15.799
C	26.339	60.191	17.12
C	26.576	62.043	15.487
C	27.871	62.595	15.548
C	25.502	62.84	15.026
C	28.131	63.9	15.111
C	25.788	64.175	14.611
C	27.078	64.715	14.693
N	25.024	65.157	14.164
N	27.08	65.953	14.244
C	25.776	66.238	13.964
C	25.172	67.51	13.672
C	25.961	68.677	13.427
C	23.799	67.6	13.498
C	25.358	69.882	13.016
C	23.132	68.763	13.045
C	23.911	69.943	12.954
H	25.885	56.006	17.151
H	25.849	60.014	13.754
H	26.368	58.515	18.417
H	26.468	60.891	17.866
H	28.625	62.031	15.939
H	24.526	62.453	14.984
H	29.127	64.32	14.98
H	24.096	65.094	14.035
H	26.97	68.658	13.557
H	23.115	66.858	13.751
H	25.962	70.697	12.89
H	23.422	70.834	12.777
C	16.923	45.675	18.978
N	17.441	46.712	18.256
N	17.863	45.067	19.693
C	18.716	46.781	18.6
C	18.969	45.76	19.524
C	19.679	47.698	18.246
C	20.189	45.591	20.127
C	21.022	47.54	18.827
C	21.194	46.542	19.816
C	22	48.499	18.6
C	22.712	49.078	19.671
C	22.277	48.828	17.272
C	23.537	50.226	19.368
C	23.101	49.944	17.033
C	23.642	50.682	18.01
N	23.387	50.586	15.911
N	24.305	51.705	17.485
C	24.11	51.647	16.169
C	24.515	52.632	15.218
C	24.477	52.424	13.796
C	24.986	53.888	15.719
C	24.973	53.336	12.915
C	25.411	54.853	14.763
C	25.503	54.554	13.419
H	17.68	44.303	20.243
H	19.525	48.463	17.544
H	20.346	44.803	20.773
H	22.124	46.42	20.236
H	22.657	48.69	20.582
H	21.93	48.246	16.494
H	23.949	50.807	20.082
H	23.086	50.328	15.029
H	24.098	51.607	13.428
H	24.824	54.149	16.649
H	25.094	53.114	11.912
H	25.788	55.194	12.752
C	14.192	33.739	24.881
N	13.797	35.047	24.989
N	14.176	33.36	23.542
C	13.58	35.455	23.748
C	13.901	34.494	22.884
C	13.126	36.69	23.309
C	13.831	34.65	21.554
C	13.05	36.947	21.928
C	13.427	35.912	21.03
C	12.64	38.205	21.477
C	11.329	38.586	21.266
C	13.63	39.174	21.177
C	10.971	39.867	20.888
C	13.342	40.459	20.743
C	12.02	40.815	20.598
N	14.16	41.448	20.37
N	12.088	42.112	20.148
C	13.37	42.475	20.072
C	13.762	43.766	19.704
C	12.763	44.725	19.374
C	15.155	44.078	19.595
C	13.164	45.977	18.903
C	15.56	45.378	19.113
C	14.563	46.287	18.78
H	14.269	32.479	23.218
H	12.871	37.306	24.048
H	14.19	33.859	20.947
H	13.383	35.996	20.036
H	10.583	37.966	21.494
H	14.667	38.932	21.231
H	10.04	40.084	20.601
H	15.133	41.429	20.344
H	11.777	44.689	19.434
H	15.844	43.421	19.917
H	12.537	46.744	18.712
H	14.878	47.239	18.504
C	8.033	28.17	37.737
N	8.247	29.328	37.04
N	8.653	27.116	37.13
C	8.875	28.944	35.9
C	9.226	27.621	36.032
C	9.314	29.741	34.779
C	9.879	27.001	34.956
C	10.015	29.123	33.726
C	10.266	27.741	33.804
C	10.44	29.882	32.569
C	9.644	30.99	32.13
C	11.601	29.619	31.807
C	10.066	31.888	31.108
C	12.036	30.509	30.796
C	11.276	31.564	30.399
N	13.148	30.497	30.006
N	11.875	32.202	29.402
C	12.978	31.504	29.14
C	13.868	31.685	28.06
C	15.079	31.033	27.982
C	13.571	32.601	27.003
C	16.032	31.234	26.952
C	14.505	32.822	25.927
C	15.701	32.063	25.854
H	8.69	26.162	37.377
H	9.13	30.758	34.82
H	10.05	26.036	35.075
H	10.711	27.222	32.99
H	8.765	31.268	32.594
H	12.168	28.765	31.976
H	9.507	32.692	30.856
H	13.834	29.774	30.018
H	15.371	30.404	28.77
H	12.628	33.131	27.014
H	16.893	30.669	26.883
H	16.351	32.086	25.03
C	3.107	40.106	44.083
N	3.321	38.848	44.661
N	3.483	40.041	42.779
C	3.636	38.043	43.652
C	3.781	38.765	42.472
C	3.817	36.624	43.671
C	4.162	38.199	41.243
C	4.006	35.967	42.451
C	4.178	36.734	41.276
C	4.016	34.55	42.304
C	2.981	33.801	42.972
C	5.054	33.911	41.56
C	3.043	32.401	42.857
C	5.029	32.517	41.492
C	4.109	31.8	42.144
N	5.818	31.611	40.911
N	4.357	30.45	42.118
C	5.387	30.362	41.254
C	5.877	29.153	40.729
C	5.564	27.903	41.28
C	6.67	29.202	39.504
C	6.133	26.734	40.671
C	7.216	28.041	38.935
C	6.97	26.781	39.519
H	3.411	40.834	42.239
H	3.88	36.095	44.526
H	4.341	38.691	40.36
H	4.244	36.146	40.422
H	2.17	34.252	43.476
H	5.848	34.423	41.134
H	2.296	31.837	43.297
H	6.613	31.765	40.351
H	5.036	27.81	42.116
H	6.782	30.142	39.067
H	5.887	25.862	41.125
H	7.377	25.907	39.195
C	1.698	38.706	57.93
N	1.45	38.398	56.65
N	2.117	39.941	57.998
C	1.669	39.514	55.917
C	2.089	40.497	56.788
C	1.614	39.89	54.57
C	2.593	41.722	56.371
C	1.897	41.214	54.058
C	2.43	42.126	55.068
C	1.611	41.651	52.736
C	0.842	42.862	52.614
C	1.969	40.997	51.613
C	0.642	43.491	51.351
C	1.761	41.595	50.346
C	1.184	42.87	50.258
N	2.098	41.235	49.055
N	1.197	43.281	48.991
C	1.76	42.286	48.232
C	2.022	42.431	46.859
C	1.953	43.672	46.151
C	2.397	41.258	46.132
C	2.247	43.68	44.78
C	2.684	41.254	44.755
C	2.745	42.526	44.144
H	2.454	40.367	58.8
H	1.285	39.186	53.894
H	3.046	42.255	57.07
H	2.749	43.025	54.709
H	0.519	43.339	53.516
H	2.502	40.093	51.625
H	0.077	44.312	51.216
H	2.534	40.437	48.803
H	1.683	44.536	46.593
H	2.45	40.34	46.518
H	2.166	44.575	44.307
H	2.996	42.631	43.181
C	-7.291	26.08	56.535
C	-6.137	26.973	56.787
N	-6.024	27.6	57.938
N	-5.149	27.286	55.906
C	-4.987	28.385	57.764
C	-4.384	28.115	56.538
C	-4.469	29.402	58.6
C	-3.269	28.804	56.103
C	-3.257	30.054	58.233
C	-2.651	29.777	57
C	-2.675	31.053	59.053
C	-2.463	30.809	60.449
C	-2.309	32.326	58.539
C	-1.951	31.808	61.306
C	-1.71	33.276	59.331
C	-1.487	33.029	60.721
N	-1.072	34.393	59.036
N	-0.923	34.172	61.19
C	-0.564	34.886	60.142
C	0.382	36.009	60.159
C	1.09	36.284	61.338
C	0.579	36.824	59
C	2.043	37.298	61.387
C	1.494	37.957	59.065
C	2.248	38.121	60.271
H	-7.154	25.656	55.546
H	-8.157	26.75	56.588
H	-7.38	25.339	57.319
H	-5.056	26.933	55.025
H	-5.023	29.606	59.413
H	-2.834	28.732	55.164
H	-1.848	30.264	56.715
H	-2.741	29.855	60.93
H	-2.435	32.544	57.577
H	-1.72	31.65	62.342
H	-0.891	34.841	58.135
H	0.94	35.759	62.238
H	0.06	36.596	58.169
H	2.698	37.303	62.148
H	3.059	38.818	60.396
C	52.605	55.236	-7.787
N	52.464	54.117	-6.999
N	53.627	54.978	-8.655
C	53.422	53.287	-7.407
C	54.169	53.786	-8.45
C	53.781	52.056	-6.764
C	55.207	53.047	-9.027
C	54.962	51.367	-7.236
C	55.69	51.89	-8.359
C	55.36	50.167	-6.619
C	55.74	49.032	-7.42
C	55.379	49.955	-5.2
C	56.064	47.763	-6.807
C	55.653	48.695	-4.685
C	56.064	47.608	-5.429
N	55.757	48.254	-3.418
N	56.315	46.538	-4.689
C	56.105	46.978	-3.429
C	56.183	46.181	-2.276
C	56.531	44.826	-2.378
C	56.02	46.713	-0.919
C	56.614	43.988	-1.272
C	56.153	45.883	0.229
C	56.432	44.559	0.072
C	55.77	46.373	1.59
H	53.995	55.627	-9.278
H	53.227	51.741	-5.982
H	55.651	53.448	-9.798
H	56.458	51.322	-8.709
H	55.695	49.159	-8.461
H	55.16	50.663	-4.556
H	56.356	46.999	-7.439
H	55.451	48.869	-2.741
H	56.626	44.422	-3.318
H	55.935	47.759	-0.788
H	56.829	42.991	-1.411
H	56.376	43.967	0.863
H	56.478	46.033	2.381
H	54.73	46.057	1.773
H	55.753	47.491	1.532
C	42.128	60.242	1.834
N	42.506	59.143	1.084
N	43.16	61.09	1.856
C	43.758	59.38	0.676
C	44.18	60.624	1.173
C	44.538	58.571	-0.213
C	45.418	61.143	0.816
C	45.763	59.203	-0.638
C	46.184	60.411	-0.036
C	46.626	58.488	-1.592
C	46.978	57.086	-1.411
C	47.123	59.19	-2.74
C	47.79	56.379	-2.343
C	47.835	58.433	-3.633
C	48.115	57.072	-3.468
N	48.513	58.777	-4.768
N	48.955	56.617	-4.407
C	49.189	57.668	-5.185
C	50.094	57.622	-6.3
C	50.394	58.767	-7.037
C	50.847	56.492	-6.55
C	51.22	58.742	-8.133
C	51.782	56.389	-7.616
C	51.913	57.574	-8.426
H	43.157	61.99	2.169
H	44.226	57.649	-0.537
H	45.769	61.972	1.287
H	47.06	60.858	-0.367
H	46.613	56.579	-0.564
H	46.955	60.179	-2.899
H	48.101	55.439	-2.213
H	48.6	59.646	-5.165
H	50.002	59.648	-6.719
H	50.761	55.606	-5.916
H	51.381	59.566	-8.657
H	52.61	57.534	-9.194
C	29.502	52.66	5.144
N	30.58	52.719	4.381
N	29.755	53.547	6.17
C	31.395	53.702	4.888
C	30.846	54.248	6.01
C	32.683	54.084	4.45
C	31.429	55.305	6.735
C	33.337	55.12	5.167
C	32.728	55.715	6.295
C	34.574	55.644	4.601
C	35.541	54.73	4.05
C	34.902	57.042	4.612
C	36.802	55.203	3.563
C	36.023	57.468	3.982
C	36.95	56.577	3.459
N	36.568	58.606	3.804
N	38.025	57.179	3.014
C	37.85	58.461	3.386
C	38.702	59.556	3.185
C	38.319	60.841	3.632
C	39.893	59.402	2.471
C	39.207	61.957	3.343
C	40.844	60.46	2.384
C	40.463	61.784	2.764
H	29.117	53.734	6.825
H	32.976	53.691	3.532
H	30.93	55.759	7.455
H	33.17	56.459	6.823
H	35.323	53.684	4.088
H	34.298	57.765	5.048
H	37.503	54.571	3.337
H	36.204	59.482	4.046
H	37.456	61.036	4.153
H	40.049	58.484	2.065
H	38.872	62.89	3.608
H	40.998	62.645	2.511
C	17.131	46.358	10.571
N	18.386	46.188	10.121
N	16.851	47.634	10.787
C	18.944	47.406	10.097
C	18	48.345	10.552
C	20.243	47.809	9.774
C	18.293	49.673	10.739
C	20.545	49.196	9.818
C	19.573	50.095	10.415
C	21.851	49.54	9.435
C	22.541	50.452	10.22
C	22.374	49.146	8.161
C	23.842	50.869	9.873
C	23.627	49.65	7.834
C	24.385	50.498	8.662
N	24.414	49.472	6.767
N	25.503	50.893	8.035
C	25.507	50.303	6.846
C	26.537	50.506	5.866
C	26.443	49.805	4.622
C	27.565	51.457	5.989
C	27.274	50.112	3.561
C	28.44	51.746	4.963
C	28.228	51.125	3.707
H	15.946	47.984	11.082
H	20.898	47.122	9.391
H	17.641	50.371	11.109
H	19.834	51.079	10.569
H	22.131	50.862	11.085
H	21.902	48.506	7.517
H	24.355	51.543	10.501
H	24.233	48.878	6.021
H	25.789	49.015	4.483
H	27.618	51.986	6.82
H	27.155	49.6	2.664
H	28.735	51.476	2.875
C	20.302	33.245	7.493
N	19.063	33.604	7.936
N	20.949	34.252	6.959
C	18.94	34.886	7.603
C	20.109	35.302	6.945
C	17.908	35.797	7.783
C	20.181	36.627	6.404
C	17.953	37.129	7.264
C	19.104	37.491	6.507
C	17.011	38.204	7.569
C	15.618	37.893	7.482
C	17.469	39.443	8.089
C	14.664	38.801	8.112
C	16.494	40.328	8.557
C	15.141	40.013	8.633
N	16.584	41.562	9.02
N	14.428	41.059	9.163
C	15.336	42	9.4
C	15.156	43.21	10.038
C	13.935	43.566	10.67
C	16.208	44.124	10.003
C	13.933	44.716	11.436
C	16.083	45.405	10.618
C	14.953	45.671	11.404
H	21.749	34.229	6.482
H	17.045	35.466	8.262
H	20.944	37.03	5.847
H	19.226	38.413	6.096
H	15.169	37.144	7.007
H	18.432	39.712	8.186
H	13.726	38.649	8.309
H	17.493	41.965	9.084
H	13.124	42.964	10.633
H	17.092	43.904	9.481
H	13.121	44.943	12.025
H	14.861	46.498	12.016
C	18.922	20.27	14.169
N	19.502	21.367	13.687
N	17.651	20.108	13.671
C	18.54	21.961	12.945
C	17.411	21.17	12.908
C	18.597	23.177	12.279
C	16.307	21.516	12.067
C	17.59	23.546	11.372
C	16.449	22.644	11.252
C	17.68	24.698	10.535
C	16.543	25.433	10.153
C	18.96	25.228	10.09
C	16.667	26.701	9.527
C	19.042	26.461	9.476
C	17.923	27.244	9.214
N	20.042	27.234	9.032
N	18.296	28.431	8.744
C	19.593	28.424	8.584
C	20.473	29.503	8.123
C	21.852	29.275	7.953
C	19.939	30.788	7.932
C	22.705	30.356	7.597
C	20.749	31.876	7.606
C	22.178	31.638	7.455
H	17.13	19.268	13.875
H	19.523	23.607	12.391
H	15.495	20.9	11.93
H	15.703	22.791	10.562
H	15.622	25.144	10.387
H	19.874	24.782	10.371
H	15.833	27.303	9.259
H	20.992	27.05	9.1
H	22.242	28.371	8.128
H	18.91	31.06	8.076
H	23.711	30.267	7.443
H	22.739	32.431	7.161
C	33.017	16.34	18.216
N	32.031	17.252	18.531
N	32.491	15.489	17.328
C	30.958	16.99	17.795
C	31.205	15.826	17.049
C	29.711	17.666	17.672
C	30.261	15.252	16.21
C	28.728	17.164	16.807
C	29.011	15.966	16.141
C	27.489	17.814	16.589
C	27.549	19.189	16.116
C	26.234	17.131	16.77
C	26.267	19.749	15.766
C	25.084	17.799	16.438
C	25.043	19.122	15.931
N	23.816	17.421	16.536
N	23.776	19.472	15.735
C	23.043	18.427	16.055
C	21.655	18.297	15.909
C	20.945	17.188	16.45
C	20.964	19.393	15.27
C	19.574	17.198	16.334
C	19.588	19.316	14.979
C	18.952	18.201	15.536
H	33.022	14.714	17.002
H	29.624	18.546	18.249
H	30.575	14.432	15.696
H	28.247	15.523	15.575
H	28.347	19.8	15.963
H	26.247	16.154	17.19
H	26.192	20.701	15.356
H	23.483	16.575	16.959
H	21.415	16.445	16.907
H	21.561	20.252	15.055
H	19.073	16.445	16.868
H	17.877	18.129	15.482
C	37.378	26.265	27.739
N	37.796	24.984	27.533
N	36.756	26.642	26.618
C	37.427	24.513	26.346
C	36.783	25.573	25.728
C	37.567	23.3	25.693
C	36.128	25.427	24.481
C	36.912	23.114	24.489
C	36.178	24.16	23.835
C	37.147	21.955	23.76
C	38.469	21.437	23.594
C	36.072	21.231	23.128
C	38.762	20.285	22.865
C	36.372	20.13	22.243
C	37.697	19.651	22.145
N	35.625	19.387	21.402
N	37.708	18.519	21.408
C	36.468	18.457	20.871
C	36.148	17.418	20.041
C	37.006	16.346	19.846
C	34.83	17.332	19.56
C	36.508	15.18	19.288
C	34.3	16.241	18.86
C	35.212	15.121	18.76
H	36.329	27.531	26.447
H	38.231	22.594	26.089
H	35.654	26.265	24.135
H	35.736	24.001	22.872
H	39.314	21.987	23.958
H	35.053	21.486	23.314
H	39.641	19.908	22.857
H	34.68	19.486	21.263
H	37.97	16.398	20.157
H	34.202	18.201	19.694
H	37.116	14.375	19.295
H	34.836	14.298	18.311
C	43.602	21.74	40.251
N	42.762	22.793	40.11
N	43.929	21.19	39.053
C	42.603	22.908	38.754
C	43.352	21.907	38.104
C	41.831	23.769	38.008
C	43.358	21.846	36.685
C	41.873	23.731	36.558
C	42.701	22.78	35.955
C	41.206	24.806	35.885
C	40.971	26.101	36.438
C	40.748	24.54	34.512
C	40.339	27.115	35.684
C	40.126	25.577	33.801
C	39.904	26.826	34.391
N	39.602	25.598	32.557
N	39.237	27.593	33.476
C	39.054	26.829	32.377
C	38.412	27.316	31.177
C	37.746	28.575	31.266
C	38.302	26.556	30.018
C	36.952	29.002	30.178
C	37.552	26.983	28.914
C	36.864	28.234	28.996
H	44.437	20.429	38.873
H	41.224	24.473	38.521
H	43.826	21.052	36.246
H	42.678	22.734	34.924
H	41.232	26.382	37.336
H	40.853	23.617	34.059
H	40.129	28.034	36.086
H	39.447	24.896	31.933
H	37.861	29.114	32.101
H	38.703	25.67	29.983
H	36.405	29.815	30.257
H	36.319	28.627	28.177
C	35.75	18.385	53.735
C	36.636	19.238	52.881
N	37.232	18.865	51.69
N	36.829	20.534	53.084
C	37.842	19.952	51.188
C	37.646	20.936	52.14
C	38.56	20.19	50.045
C	38.256	22.204	52.002
C	39.218	21.416	49.818
C	39.147	22.366	50.866
C	39.901	21.727	48.585
C	40.013	23.054	48.097
C	40.511	20.672	47.878
C	40.82	23.374	46.937
C	41.276	20.969	46.783
C	41.529	22.329	46.39
N	41.972	20.238	45.814
N	42.205	22.403	45.259
C	42.544	21.113	44.943
C	43.291	20.724	43.821
C	44.148	19.62	43.828
C	43.382	21.573	42.641
C	44.927	19.353	42.702
C	44.007	21.186	41.456
C	44.811	20.066	41.506
H	35.459	18.958	54.601
H	36.331	17.529	53.944
H	34.958	18.1	53.165
H	36.423	21.067	53.757
H	38.668	19.375	49.473
H	38.107	22.943	52.702
H	39.627	23.261	50.791
H	39.504	23.786	48.56
H	40.461	19.666	48.165
H	40.789	24.243	46.495
H	42.051	19.27	45.756
H	44.293	19.043	44.672
H	42.779	22.456	42.705
H	45.56	18.562	42.806
H	45.424	19.837	40.683
C	9.822	29.571	27.446
N	9.996	28.8	28.534
N	8.659	30.26	27.592
C	8.868	28.922	29.295
C	7.971	29.771	28.649
C	8.497	28.234	30.508
C	6.698	29.979	29.173
C	7.258	28.455	31.048
C	6.397	29.37	30.371
C	6.903	27.84	32.299
C	6.056	28.537	33.223
C	7.43	26.58	32.65
C	5.74	27.932	34.458
C	7.064	25.987	33.839
C	6.205	26.61	34.689
N	7.476	24.835	34.376
N	6.124	25.86	35.808
C	6.902	24.778	35.619
C	6.984	23.74	36.518
C	7.924	22.696	36.465
C	6.079	23.703	37.673
C	8.034	21.665	37.421
C	6.203	22.692	38.634
C	7.191	21.697	38.534
C	5.232	22.553	39.81
H	8.327	30.911	26.935
H	9.203	27.628	30.862
H	5.967	30.526	28.745
H	5.388	29.445	30.597
H	5.703	29.525	33.068
H	8.086	26.041	32.066
H	5.189	28.51	35.125
H	8.07	24.132	33.906
H	8.533	22.605	35.636
H	5.319	24.44	37.845
H	8.762	20.963	37.311
H	7.289	20.98	39.259
H	4.802	21.602	39.754
H	4.427	23.289	39.737
H	5.78	22.537	40.864
C	10.509	33.902	13.254
N	9.729	33.88	14.343
N	11.788	33.89	13.642
C	10.487	33.909	15.443
C	11.816	33.937	15.02
C	10.151	33.865	16.79
C	12.888	34.127	15.893
C	11.214	33.904	17.753
C	12.545	34.069	17.263
C	10.966	33.645	19.095
C	10.022	34.375	19.904
C	11.665	32.582	19.758
C	9.79	34.13	21.278
C	11.374	32.305	21.101
C	10.423	33.026	21.886
N	11.94	31.406	21.954
N	10.443	32.495	23.07
C	11.365	31.525	23.1
C	11.618	30.72	24.256
C	12.73	29.93	24.413
C	10.685	30.571	25.268
C	12.899	29.027	25.485
C	10.794	29.677	26.412
C	11.904	28.821	26.433
H	12.58	33.963	13.04
H	9.204	33.578	17.037
H	13.813	34.202	15.504
H	13.386	34.088	17.867
H	9.502	35.082	19.46
H	12.487	31.954	19.398
H	9.11	34.727	21.797
H	12.677	30.801	21.843
H	13.437	29.932	23.615
H	9.816	31.077	25.26
H	13.738	28.388	25.512
H	12.102	28.141	27.155
C	20.094	32.326	3.901
N	18.966	31.833	4.428
N	19.906	33.598	3.6
C	18.161	32.864	4.586
C	18.717	33.958	4.018
C	16.822	33.072	5.015
C	18.18	35.236	4.009
C	16.162	34.325	5.011
C	16.919	35.439	4.533
C	14.904	34.48	5.592
C	13.863	34.825	4.742
C	14.647	34.329	6.936
C	12.526	34.99	5.174
C	13.329	34.449	7.399
C	12.272	34.749	6.524
N	12.762	34.313	8.542
N	11.096	34.693	7.18
C	11.418	34.413	8.435
C	10.454	34.329	9.493
C	9.1	34.182	9.24
C	10.911	34.172	10.852
C	8.245	33.864	10.281
C	10.059	33.883	11.912
C	8.687	33.715	11.578
H	20.529	34.151	3.136
H	16.345	32.252	5.301
H	18.71	36.078	3.804
H	16.471	36.425	4.579
H	14.054	34.898	3.72
H	15.336	34.09	7.59
H	11.748	35.289	4.508
H	13.321	34.06	9.266
H	8.76	34.246	8.307
H	11.91	34.354	10.971
H	7.211	33.789	9.975
H	8.027	33.491	12.216
C	34.226	36.041	0.448
N	33.122	36.21	1.215
N	33.896	35.043	-0.448
C	32.135	35.374	0.775
C	32.633	34.703	-0.302
C	30.769	35.29	1.17
C	31.847	33.765	-1.008
C	29.955	34.323	0.46
C	30.534	33.568	-0.571
C	28.592	34.224	0.777
C	27.741	35.343	0.981
C	28.025	32.941	1.161
C	26.445	35.225	1.492
C	26.737	32.838	1.698
C	25.98	33.977	1.856
N	26.032	31.82	2.156
N	24.781	33.652	2.299
C	24.79	32.305	2.458
C	23.682	31.615	3.035
C	23.705	30.214	3.242
C	22.447	32.281	3.209
C	22.66	29.606	3.937
C	21.303	31.622	3.716
C	21.465	30.281	4.139
H	34.43	34.695	-1.219
H	30.403	35.852	1.971
H	32.215	33.213	-1.786
H	30.007	32.881	-1.059
H	27.974	36.31	0.845
H	28.579	32.061	0.987
H	25.784	36.016	1.518
H	26.349	30.977	2.306
H	24.537	29.674	3.037
H	22.359	33.266	3.067
H	22.788	28.658	4.298
H	20.681	29.851	4.644
C	41.91	35.603	-10.645
N	41.069	36.077	-9.696
N	43.032	35.055	-9.991
C	41.626	35.74	-8.508
C	42.886	35.11	-8.671
C	41.114	35.952	-7.219
C	43.697	34.715	-7.554
C	41.897	35.596	-6.09
C	43.148	34.925	-6.277
C	41.478	35.824	-4.749
C	42.46	36.335	-3.811
[truncated: 8,345 more rows]
